# Supplementary material for: Crystal structure of cis-bis­[4-phenyl-2-(1,2,3,4-tetra­hydro­naphthalen-1-yl­idene)hydrazinecarbo­thio­amidato-κ2 N 1,S]nickel(II) monohydrate tetra­hydro­furan disolvate
Source: Acta Crystallogr Sect E Struct Rep Online. 2014 Jul 19;70(Pt 8):101–3. doi: 10.1107/S1600536814016079 (PMC4158541; doi:10.1107/S1600536814016079)
Supplement: Supplementary file 1 [file e-70-00101-sup1.cif]

##############################################################################
#                                                                            #
# This CIF contains the data in a paper accepted for publication in          #
# Acta Crystallographica Section E. It conforms to the requirements of       #
# Notes for Authors for Acta Crystallographica Section E, and has been       #
# peer reviewed under the auspices of the IUCr Commission on Journals.       #
#                                                                            #
# Full details of the Crystallographic Information File format               #
# are given in the paper "The Crystallographic Information File (CIF):       #
# a New Standard Archive File for Crystallography" by S. R. Hall, F. H.      #
# Allen and I. D. Brown [Acta Cryst. (1991), A47, 655-685].                  #
#                                                                            #
# The current version of the core CIF dictionary is obtainable from          #
# ftp://ftp.iucr.org/pub/cif_core.dic.                                       #
#                                                                            #
# Software is freely available for graphical display of the structure(s)     #
# in this CIF. For information consult the CIF software page                 #
# http://www.iucr.org/resources/cif/software.                                #
#                                                                            #
# This file may be used for bona fide research purposes within the           #
# scientific community so long as proper attribution is given to the journal # 
# article from which it was obtained.                                        #
#                                                                            #
##############################################################################
data_I
_database_code_depnum_ccdc_archive 'CCDC 1013220'
_audit_creation_method     SHELXL-97
_chemical_name_systematic
;\
<i>cis</i>-Bis{(4-phenyl-2-(1,2,3,4-tetrahydronaphthalen-1-ylidene)\
hydrazinecarbothioamidato-\k^2^<i>N</i>^1^,<i>S</i>)}nickel(II) monohydrate
tetrahydrofuran disolvate
;
_chemical_name_common     ?
_chemical_formula_moiety     'C34 H32 N6 Ni S2, 2(C4 H8 O), H2 O'
_chemical_formula_sum     'C42 H50 N6 Ni O3 S2'
_chemical_formula_iupac     '[Ni (C16 H16 N3 S)2], 2C4 H8 O, H2 O'
_chemical_formula_weight     809.71
_chemical_melting_point     ?
_symmetry_cell_setting     monoclinic
_symmetry_space_group_name_H-M     'P 21/c'
_symmetry_space_group_name_Hall     '-P 2ybc'
loop_
    _symmetry_equiv_pos_as_xyz
    'x, y, z'
    '-x, y+1/2, -z+1/2'
    '-x, -y, -z'
    'x, -y-1/2, z-1/2'
_cell_length_a     20.9248(13)
_cell_length_b     8.7872(5)
_cell_length_c     21.2833(15)
_cell_angle_alpha     90.00
_cell_angle_beta     92.841(8)
_cell_angle_gamma     90.00
_cell_volume     3908.6(4)
_cell_formula_units_Z     4
_cell_measurement_reflns_used     40358
_cell_measurement_theta_min     2.51
_cell_measurement_theta_max     27.00
_cell_measurement_temperature     200(2)
_exptl_crystal_description     Prism
_exptl_crystal_colour     Red
_exptl_crystal_size_max     0.19
_exptl_crystal_size_mid     0.15
_exptl_crystal_size_min     0.10
_exptl_crystal_density_diffrn     1.376
_exptl_crystal_density_meas     ?
_exptl_crystal_density_method     'not measured'
_exptl_crystal_F_000     1712
_exptl_absorpt_coefficient_mu     0.651
_exptl_absorpt_correction_type     numerical
_exptl_absorpt_process_details     '(X-SHAPE and X-RED32; Stoe & Cie, 2008)'
_exptl_absorpt_correction_T_min     0.7871
_exptl_absorpt_correction_T_max     0.9405
_exptl_special_details     ?
_diffrn_ambient_temperature     200(2)
_diffrn_radiation_type     MoK\a
_diffrn_radiation_wavelength     0.71073
_diffrn_radiation_monochromator     graphite
_diffrn_measurement_device_type     'Stoe IPDS-1'
_diffrn_measurement_method     '\f scans'
_diffrn_detector_area_resol_mean     ?
_diffrn_reflns_number     40358
_diffrn_reflns_av_R_equivalents     0.0639
_diffrn_reflns_av_sigmaI/netI     0.0358
_diffrn_reflns_theta_min     2.51
_diffrn_reflns_theta_max     27.00
_diffrn_reflns_theta_full     27.00
_diffrn_measured_fraction_theta_max     0.985
_diffrn_measured_fraction_theta_full     0.985
_diffrn_reflns_limit_h_min     -26
_diffrn_reflns_limit_h_max     26
_diffrn_reflns_limit_k_min     -11
_diffrn_reflns_limit_k_max     11
_diffrn_reflns_limit_l_min     -27
_diffrn_reflns_limit_l_max     27
_diffrn_standards_number     ?
_diffrn_standards_interval_count     ?
_diffrn_standards_interval_time     ?
_diffrn_standards_decay_%     ?
_refine_special_details
;
Refinement of <i>F</i>^2^ against ALL reflections. The weighted <i>R</i>-factor
<i>wR</i> and goodness of fit <i>S</i> are based on <i>F</i>^2^, conventional
<i>R</i>-factors <i>R</i> are based on <i>F</i>, with <i>F</i> set to zero for
negative <i>F</i>^2^. The threshold expression of <i>F</i>^2^ >
\s(<i>F</i>^2^) is used only for calculating <i>R</i>-factors(gt) <i>etc</i>.
and is not relevant to the choice of reflections for refinement.
<i>R</i>-factors based on <i>F</i>^2^ are statistically about twice as large
as those based on <i>F</i>, and <i>R</i>- factors based on ALL data will be
even larger.
;
_reflns_number_total     8412
_reflns_number_gt     7107
_reflns_threshold_expression     I>2sigma(I)
_refine_ls_structure_factor_coef     Fsqd
_refine_ls_matrix_type     full
_refine_ls_R_factor_all     0.0477
_refine_ls_R_factor_gt     0.0382
_refine_ls_wR_factor_gt     0.0849
_refine_ls_wR_factor_ref     0.0897
_refine_ls_goodness_of_fit_ref     1.039
_refine_ls_restrained_S_all     1.039
_refine_ls_number_reflns     8412
_refine_ls_number_parameters     488
_refine_ls_number_restraints     0
_refine_ls_hydrogen_treatment     constr
_refine_ls_weighting_scheme     calc
_refine_ls_weighting_details
         'calc w=1/[\s^2^(Fo^2^)+(0.0495P)^2^+1.5310P] where P=(Fo^2^+2Fc^2^)/3'
_atom_sites_solution_hydrogens     geom
_atom_sites_solution_primary     direct
_atom_sites_solution_secondary     difmap
_refine_ls_shift/su_max     0.002
_refine_ls_shift/su_mean     0.000
_refine_diff_density_max     0.323
_refine_diff_density_min     -0.476
_refine_ls_extinction_method     'SHELXL97 (Sheldrick, 2008)'
_refine_ls_extinction_coef     0.0043(6)
_refine_ls_extinction_expression
                                    Fc^*^=kFc[1+0.001xFc^2^\l^3^/sin(2\q)]^-1/4^
loop_
    _atom_type_symbol
    _atom_type_description
    _atom_type_scat_dispersion_real
    _atom_type_scat_dispersion_imag
    _atom_type_scat_source
    C C 0.0033 0.0016 'International Tables Vol C Tables 4.2.6.8 and 6.1.1.4'
    H H 0.0000 0.0000 'International Tables Vol C Tables 4.2.6.8 and 6.1.1.4'
    N N 0.0061 0.0033 'International Tables Vol C Tables 4.2.6.8 and 6.1.1.4'
    O O 0.0106 0.0060 'International Tables Vol C Tables 4.2.6.8 and 6.1.1.4'
    S S 0.1246 0.1234 'International Tables Vol C Tables 4.2.6.8 and 6.1.1.4'
    Ni Ni 0.3393 1.1124 'International Tables Vol C Tables 4.2.6.8 and 6.1.1.4'
_computing_data_collection     '<i>X-AREA</i> (Stoe & Cie, 2008)'
_computing_cell_refinement     '<i>X-AREA</i> (Stoe & Cie, 2008)'
_computing_data_reduction     '<i>X-RED32</i> (Stoe & Cie, 2008)'
_computing_structure_solution     'SHELXS97 (Sheldrick, 2008)'
_computing_structure_refinement     'SHELXL97 (Sheldrick, 2008)'
_computing_molecular_graphics     'DIAMOND (Brandenburg, 2006)'
_computing_publication_material     'publCIF (Westrip, 2010)'
loop_
    _atom_site_type_symbol
    _atom_site_label
    _atom_site_fract_x
    _atom_site_fract_y
    _atom_site_fract_z
    _atom_site_U_iso_or_equiv
    _atom_site_adp_type
    _atom_site_calc_flag
    _atom_site_refinement_flags
    _atom_site_occupancy
    _atom_site_symmetry_multiplicity
    _atom_site_disorder_assembly
    _atom_site_disorder_group
    Ni Ni1 0.763345(10) 0.57702(2) 0.542635(10) 0.01599(8) Uani d . 1 1 . .
    S S1 0.85498(2) 0.51110(5) 0.50807(2) 0.02150(10) Uani d . 1 1 . .
    C C1 0.84794(8) 0.63429(18) 0.44282(8) 0.0176(3) Uani d . 1 1 . .
    N N1 0.80744(7) 0.74626(15) 0.43901(6) 0.0193(3) Uani d . 1 1 . .
    N N2 0.77215(7) 0.75911(15) 0.49300(6) 0.0176(3) Uani d . 1 1 . .
    C C2 0.74873(8) 0.89550(17) 0.50036(8) 0.0176(3) Uani d . 1 1 . .
    C C3 0.75309(9) 1.01216(19) 0.44862(8) 0.0239(4) Uani d . 1 1 . .
    H H3A 0.7289 0.9747 0.4106 0.029 Uiso calc R 1 1 . .
    H H3B 0.7984 1.0230 0.4381 0.029 Uiso calc R 1 1 . .
    C C4 0.72730(9) 1.16776(19) 0.46591(9) 0.0272(4) Uani d . 1 1 . .
    H H4A 0.7214 1.2308 0.4275 0.033 Uiso calc R 1 1 . .
    H H4B 0.7585 1.2197 0.4950 0.033 Uiso calc R 1 1 . .
    C C5 0.66362(10) 1.1516(2) 0.49709(10) 0.0312(4) Uani d . 1 1 . .
    H H5A 0.6470 1.2536 0.5076 0.037 Uiso calc R 1 1 . .
    H H5B 0.6320 1.1016 0.4677 0.037 Uiso calc R 1 1 . .
    C C6 0.67272(9) 1.05810(19) 0.55612(9) 0.0249(4) Uani d . 1 1 . .
    C C7 0.64126(10) 1.0929(2) 0.61052(11) 0.0339(5) Uani d . 1 1 . .
    H H7 0.6105 1.1724 0.6094 0.041 Uiso calc R 1 1 . .
    C C8 0.65380(11) 1.0144(2) 0.66589(11) 0.0380(5) Uani d . 1 1 . .
    H H8 0.6306 1.0376 0.7019 0.046 Uiso calc R 1 1 . .
    C C9 0.70038(11) 0.9014(2) 0.66901(10) 0.0334(4) Uani d . 1 1 . .
    H H9 0.7103 0.8502 0.7076 0.040 Uiso calc R 1 1 . .
    C C10 0.73221(9) 0.8639(2) 0.61548(8) 0.0249(4) Uani d . 1 1 . .
    H H10 0.7646 0.7880 0.6177 0.030 Uiso calc R 1 1 . .
    C C11 0.71703(8) 0.93683(18) 0.55811(8) 0.0204(3) Uani d . 1 1 . .
    N N3 0.88815(7) 0.60673(16) 0.39553(7) 0.0219(3) Uani d . 1 1 . .
    H H1N 0.9185 0.5384 0.4020 0.026 Uiso d R 1 1 . .
    C C12 0.88886(8) 0.67796(19) 0.33607(8) 0.0208(3) Uani d . 1 1 . .
    C C13 0.84043(10) 0.7741(2) 0.31185(9) 0.0281(4) Uani d . 1 1 . .
    H H13 0.8049 0.7976 0.3362 0.034 Uiso calc R 1 1 . .
    C C14 0.84464(12) 0.8354(2) 0.25151(9) 0.0358(5) Uani d . 1 1 . .
    H H14 0.8116 0.9004 0.2351 0.043 Uiso calc R 1 1 . .
    C C15 0.89587(12) 0.8032(2) 0.21546(10) 0.0384(5) Uani d . 1 1 . .
    H H15 0.8985 0.8465 0.1748 0.046 Uiso calc R 1 1 . .
    C C16 0.94352(10) 0.7069(3) 0.23938(9) 0.0358(5) Uani d . 1 1 . .
    H H16 0.9787 0.6832 0.2146 0.043 Uiso calc R 1 1 . .
    C C17 0.94061(9) 0.6444(2) 0.29920(9) 0.0273(4) Uani d . 1 1 . .
    H H17 0.9738 0.5790 0.3150 0.033 Uiso calc R 1 1 . .
    S S21 0.77040(2) 0.40904(5) 0.61626(2) 0.02150(10) Uani d . 1 1 . .
    C C21 0.69687(8) 0.45636(18) 0.64762(8) 0.0189(3) Uani d . 1 1 . .
    N N21 0.65424(7) 0.54193(16) 0.61843(7) 0.0214(3) Uani d . 1 1 . .
    N N22 0.67275(7) 0.58376(15) 0.55827(6) 0.0179(3) Uani d . 1 1 . .
    C C22 0.62487(8) 0.63338(18) 0.52238(8) 0.0185(3) Uani d . 1 1 . .
    C C23 0.56144(8) 0.6663(2) 0.55078(9) 0.0265(4) Uani d . 1 1 . .
    H H23A 0.5686 0.7398 0.5857 0.032 Uiso calc R 1 1 . .
    H H23B 0.5451 0.5710 0.5689 0.032 Uiso calc R 1 1 . .
    C C24 0.51066(9) 0.7303(2) 0.50437(10) 0.0314(4) Uani d . 1 1 . .
    H H24A 0.4914 0.6466 0.4787 0.038 Uiso calc R 1 1 . .
    H H24B 0.4763 0.7789 0.5276 0.038 Uiso calc R 1 1 . .
    C C25 0.54023(9) 0.8468(2) 0.46163(10) 0.0298(4) Uani d . 1 1 . .
    H H25A 0.5068 0.8908 0.4325 0.036 Uiso calc R 1 1 . .
    H H25B 0.5599 0.9303 0.4871 0.036 Uiso calc R 1 1 . .
    C C26 0.59041(9) 0.7688(2) 0.42476(9) 0.0244(4) Uani d . 1 1 . .
    C C27 0.59580(11) 0.7956(2) 0.36072(9) 0.0350(4) Uani d . 1 1 . .
    H H27 0.5691 0.8697 0.3402 0.042 Uiso calc R 1 1 . .
    C C28 0.63934(11) 0.7161(3) 0.32660(9) 0.0376(5) Uani d . 1 1 . .
    H H28 0.6429 0.7375 0.2832 0.045 Uiso calc R 1 1 . .
    C C29 0.67788(10) 0.6050(2) 0.35546(9) 0.0306(4) Uani d . 1 1 . .
    H H29 0.7070 0.5487 0.3317 0.037 Uiso calc R 1 1 . .
    C C30 0.67348(9) 0.57702(19) 0.41940(9) 0.0233(4) Uani d . 1 1 . .
    H H30 0.6994 0.5005 0.4392 0.028 Uiso calc R 1 1 . .
    C C31 0.63103(8) 0.66085(18) 0.45479(8) 0.0195(3) Uani d . 1 1 . .
    N N23 0.68631(7) 0.39556(17) 0.70534(7) 0.0229(3) Uani d . 1 1 . .
    H H2N 0.7178 0.3384 0.7209 0.027 Uiso d R 1 1 . .
    C C32 0.62840(9) 0.38489(19) 0.73636(8) 0.0221(3) Uani d . 1 1 . .
    C C33 0.57121(9) 0.4550(2) 0.71649(9) 0.0285(4) Uani d . 1 1 . .
    H H33 0.5697 0.5192 0.6806 0.034 Uiso calc R 1 1 . .
    C C34 0.51621(10) 0.4305(2) 0.74952(10) 0.0339(4) Uani d . 1 1 . .
    H H34 0.4772 0.4776 0.7354 0.041 Uiso calc R 1 1 . .
    C C35 0.51734(10) 0.3391(2) 0.80225(10) 0.0356(5) Uani d . 1 1 . .
    H H35 0.4795 0.3227 0.8242 0.043 Uiso calc R 1 1 . .
    C C36 0.57417(11) 0.2718(2) 0.82274(10) 0.0357(5) Uani d . 1 1 . .
    H H36 0.5755 0.2098 0.8594 0.043 Uiso calc R 1 1 . .
    C C37 0.62939(10) 0.2937(2) 0.79037(9) 0.0298(4) Uani d . 1 1 . .
    H H37 0.6682 0.2464 0.8050 0.036 Uiso calc R 1 1 . .
    O O1 0.99770(7) 0.40290(16) 0.41952(8) 0.0417(4) Uani d . 1 1 . .
    H H1O1 1.0309 0.4309 0.4401 0.062 Uiso d R 1 1 . .
    H H2O1 1.0030 0.3084 0.4169 0.062 Uiso d R 1 1 . .
    O O41 0.97593(8) 0.58636(16) 0.08169(9) 0.0448(4) Uani d . 1 1 . .
    C C41 0.90931(12) 0.5585(3) 0.07052(16) 0.0538(7) Uani d . 1 1 . .
    H H41A 0.8912 0.6291 0.0381 0.065 Uiso calc R 1 1 . .
    H H41B 0.8864 0.5735 0.1097 0.065 Uiso calc R 1 1 . .
    C C42 0.90244(13) 0.3977(3) 0.04853(15) 0.0531(7) Uani d . 1 1 . .
    H H42A 0.8981 0.3930 0.0020 0.064 Uiso calc R 1 1 . .
    H H42B 0.8645 0.3492 0.0661 0.064 Uiso calc R 1 1 . .
    C C43 0.96318(13) 0.3203(3) 0.07266(12) 0.0455(6) Uani d . 1 1 . .
    H H43A 0.9842 0.2683 0.0380 0.055 Uiso calc R 1 1 . .
    H H43B 0.9540 0.2443 0.1053 0.055 Uiso calc R 1 1 . .
    C C44 1.00526(12) 0.4463(2) 0.10005(13) 0.0448(6) Uani d . 1 1 . .
    H H44A 1.0089 0.4382 0.1465 0.054 Uiso calc R 1 1 . .
    H H44B 1.0487 0.4394 0.0838 0.054 Uiso calc R 1 1 . .
    O O51 0.78020(7) 0.19400(17) 0.76536(7) 0.0344(3) Uani d . 1 1 . .
    C C51 0.81446(12) 0.2516(3) 0.82019(11) 0.0467(6) Uani d . 1 1 . .
    H H51A 0.8107 0.1802 0.8558 0.056 Uiso calc R 1 1 . .
    H H51B 0.7967 0.3512 0.8323 0.056 Uiso calc R 1 1 . .
    C C52 0.88412(11) 0.2691(3) 0.80450(11) 0.0408(5) Uani d . 1 1 . .
    H H52A 0.9120 0.2021 0.8314 0.049 Uiso calc R 1 1 . .
    H H52B 0.8985 0.3758 0.8103 0.049 Uiso calc R 1 1 . .
    C C53 0.88546(10) 0.2222(2) 0.73570(10) 0.0347(4) Uani d . 1 1 . .
    H H53A 0.8835 0.3122 0.7077 0.042 Uiso calc R 1 1 . .
    H H53B 0.9245 0.1630 0.7278 0.042 Uiso calc R 1 1 . .
    C C54 0.82624(9) 0.1255(2) 0.72640(10) 0.0297(4) Uani d . 1 1 . .
    H H54A 0.8106 0.1259 0.6817 0.036 Uiso calc R 1 1 . .
    H H54B 0.8351 0.0192 0.7395 0.036 Uiso calc R 1 1 . .
loop_
    _atom_site_aniso_label
    _atom_site_aniso_U_11
    _atom_site_aniso_U_22
    _atom_site_aniso_U_33
    _atom_site_aniso_U_12
    _atom_site_aniso_U_13
    _atom_site_aniso_U_23
    Ni1 0.01618(12) 0.01577(11) 0.01627(11) 0.00208(7) 0.00338(8) 0.00228(7)
    S1 0.0184(2) 0.0223(2) 0.0243(2) 0.00532(15) 0.00491(16) 0.00550(15)
    C1 0.0171(8) 0.0168(7) 0.0191(7) -0.0003(6) 0.0028(6) -0.0024(6)
    N1 0.0229(7) 0.0191(6) 0.0164(6) 0.0042(5) 0.0067(6) -0.0001(5)
    N2 0.0176(7) 0.0197(6) 0.0157(6) 0.0022(5) 0.0035(5) -0.0018(5)
    C2 0.0175(8) 0.0163(7) 0.0189(8) 0.0006(6) 0.0019(6) -0.0006(6)
    C3 0.0301(9) 0.0188(8) 0.0234(8) 0.0055(7) 0.0056(7) 0.0026(6)
    C4 0.0326(10) 0.0158(8) 0.0335(10) 0.0048(7) 0.0065(8) 0.0019(7)
    C5 0.0275(10) 0.0212(8) 0.0451(11) 0.0079(7) 0.0031(9) -0.0016(8)
    C6 0.0211(9) 0.0185(8) 0.0358(10) -0.0011(6) 0.0064(8) -0.0077(7)
    C7 0.0285(10) 0.0273(9) 0.0473(12) -0.0029(7) 0.0167(9) -0.0147(8)
    C8 0.0411(12) 0.0367(11) 0.0384(11) -0.0119(9) 0.0229(10) -0.0165(9)
    C9 0.0423(12) 0.0348(10) 0.0242(9) -0.0111(8) 0.0117(9) -0.0071(8)
    C10 0.0308(10) 0.0237(8) 0.0204(8) -0.0057(7) 0.0049(7) -0.0052(7)
    C11 0.0209(8) 0.0191(7) 0.0217(8) -0.0034(6) 0.0062(7) -0.0051(6)
    N3 0.0213(7) 0.0228(7) 0.0220(7) 0.0063(6) 0.0054(6) -0.0005(6)
    C12 0.0224(8) 0.0216(8) 0.0187(8) -0.0039(6) 0.0055(7) -0.0036(6)
    C13 0.0348(10) 0.0295(9) 0.0205(8) 0.0045(8) 0.0073(8) 0.0007(7)
    C14 0.0518(13) 0.0330(10) 0.0229(9) 0.0043(9) 0.0053(9) 0.0045(8)
    C15 0.0557(14) 0.0387(11) 0.0217(9) -0.0103(10) 0.0102(9) 0.0022(8)
    C16 0.0345(11) 0.0485(12) 0.0258(10) -0.0151(9) 0.0146(8) -0.0088(9)
    C17 0.0224(9) 0.0340(9) 0.0261(9) -0.0048(7) 0.0068(7) -0.0081(7)
    S21 0.0219(2) 0.0233(2) 0.0197(2) 0.00565(15) 0.00496(16) 0.00627(15)
    C21 0.0214(8) 0.0183(7) 0.0171(7) -0.0010(6) 0.0026(6) 0.0006(6)
    N21 0.0214(7) 0.0243(7) 0.0189(7) 0.0009(6) 0.0060(6) 0.0042(5)
    N22 0.0197(7) 0.0178(6) 0.0164(6) 0.0016(5) 0.0029(5) 0.0011(5)
    C22 0.0192(8) 0.0160(7) 0.0204(8) 0.0006(6) 0.0022(6) -0.0015(6)
    C23 0.0189(8) 0.0323(9) 0.0288(9) 0.0031(7) 0.0042(7) 0.0005(7)
    C24 0.0186(9) 0.0361(10) 0.0394(11) 0.0043(7) 0.0004(8) -0.0007(8)
    C25 0.0258(10) 0.0294(9) 0.0338(10) 0.0105(7) -0.0030(8) 0.0006(8)
    C26 0.0239(9) 0.0239(8) 0.0250(9) 0.0041(7) -0.0035(7) -0.0011(7)
    C27 0.0404(12) 0.0388(11) 0.0251(9) 0.0109(9) -0.0056(8) 0.0050(8)
    C28 0.0486(13) 0.0465(12) 0.0175(9) 0.0073(10) -0.0003(8) 0.0013(8)
    C29 0.0337(11) 0.0358(10) 0.0225(9) 0.0028(8) 0.0034(8) -0.0079(7)
    C30 0.0245(9) 0.0214(8) 0.0238(8) 0.0026(7) -0.0004(7) -0.0041(6)
    C31 0.0196(8) 0.0192(7) 0.0194(8) 0.0008(6) -0.0015(6) -0.0029(6)
    N23 0.0228(8) 0.0277(7) 0.0185(7) 0.0042(6) 0.0039(6) 0.0058(6)
    C32 0.0261(9) 0.0223(8) 0.0183(8) -0.0021(6) 0.0064(7) -0.0010(6)
    C33 0.0273(10) 0.0348(10) 0.0238(9) 0.0009(8) 0.0056(8) 0.0047(7)
    C34 0.0248(10) 0.0429(11) 0.0343(11) -0.0005(8) 0.0068(8) 0.0019(8)
    C35 0.0335(11) 0.0394(11) 0.0355(11) -0.0082(9) 0.0170(9) 0.0019(9)
    C36 0.0443(12) 0.0347(10) 0.0294(10) -0.0021(9) 0.0153(9) 0.0080(8)
    C37 0.0347(11) 0.0301(9) 0.0252(9) 0.0038(8) 0.0077(8) 0.0063(7)
    O1 0.0317(8) 0.0309(7) 0.0613(11) 0.0075(6) -0.0092(7) -0.0028(7)
    O41 0.0357(9) 0.0262(7) 0.0711(12) -0.0026(6) -0.0108(8) 0.0095(7)
    C41 0.0352(13) 0.0342(11) 0.090(2) 0.0029(9) -0.0133(13) -0.0017(12)
    C42 0.0458(14) 0.0434(13) 0.0685(18) -0.0082(11) -0.0121(13) -0.0022(12)
    C43 0.0606(16) 0.0306(10) 0.0443(13) 0.0010(10) -0.0074(11) -0.0035(9)
    C44 0.0422(13) 0.0310(10) 0.0602(15) 0.0027(9) -0.0069(11) 0.0046(10)
    O51 0.0256(7) 0.0425(8) 0.0351(8) 0.0066(6) 0.0017(6) 0.0013(6)
    C51 0.0449(14) 0.0643(15) 0.0309(11) 0.0098(12) 0.0022(10) -0.0047(11)
    C52 0.0393(12) 0.0409(11) 0.0409(12) 0.0005(9) -0.0103(10) -0.0025(9)
    C53 0.0279(10) 0.0370(11) 0.0395(11) 0.0015(8) 0.0039(9) 0.0030(9)
    C54 0.0296(10) 0.0266(9) 0.0329(10) 0.0055(7) 0.0006(8) 0.0016(7)
_geom_special_details
;
All e.s.d.'s (except the e.s.d. in the dihedral angle between two l.s. planes)
are estimated using the full covariance matrix. The cell e.s.d.'s are taken
into account individually in the estimation of e.s.d.'s in distances, angles
and torsion angles; correlations between e.s.d.'s in cell parameters are only
used when they are defined by crystal symmetry. An approximate (isotropic)
treatment of cell e.s.d.'s is used for estimating e.s.d.'s involving l.s.
planes.
;
loop_
    _geom_bond_atom_site_label_1
    _geom_bond_atom_site_label_2
    _geom_bond_site_symmetry_2
    _geom_bond_distance
    _geom_bond_publ_flag
    Ni1 N2 . 1.9313(14) y
    Ni1 N22 . 1.9417(14) y
    Ni1 S21 . 2.1524(5) y
    Ni1 S1 . 2.1664(5) y
    S1 C1 . 1.7612(17) ?
    C1 N1 . 1.298(2) ?
    C1 N3 . 1.365(2) ?
    N1 N2 . 1.4008(18) ?
    N2 C2 . 1.307(2) ?
    C2 C11 . 1.471(2) ?
    C2 C3 . 1.511(2) ?
    C3 C4 . 1.522(2) ?
    C3 H3A . 0.9900 ?
    C3 H3B . 0.9900 ?
    C4 C5 . 1.524(3) ?
    C4 H4A . 0.9900 ?
    C4 H4B . 0.9900 ?
    C5 C6 . 1.505(3) ?
    C5 H5A . 0.9900 ?
    C5 H5B . 0.9900 ?
    C6 C7 . 1.394(3) ?
    C6 C11 . 1.412(2) ?
    C7 C8 . 1.379(3) ?
    C7 H7 . 0.9500 ?
    C8 C9 . 1.390(3) ?
    C8 H8 . 0.9500 ?
    C9 C10 . 1.388(3) ?
    C9 H9 . 0.9500 ?
    C10 C11 . 1.401(3) ?
    C10 H10 . 0.9500 ?
    N3 C12 . 1.413(2) ?
    N3 H1N . 0.8798 ?
    C12 C13 . 1.398(3) ?
    C12 C17 . 1.400(2) ?
    C13 C14 . 1.400(3) ?
    C13 H13 . 0.9500 ?
    C14 C15 . 1.378(3) ?
    C14 H14 . 0.9500 ?
    C15 C16 . 1.386(3) ?
    C15 H15 . 0.9500 ?
    C16 C17 . 1.391(3) ?
    C16 H16 . 0.9500 ?
    C17 H17 . 0.9500 ?
    S21 C21 . 1.7571(17) ?
    C21 N21 . 1.301(2) ?
    C21 N23 . 1.368(2) ?
    N21 N22 . 1.4050(19) ?
    N22 C22 . 1.304(2) ?
    C22 C31 . 1.470(2) ?
    C22 C23 . 1.513(2) ?
    C23 C24 . 1.522(3) ?
    C23 H23A . 0.9900 ?
    C23 H23B . 0.9900 ?
    C24 C25 . 1.521(3) ?
    C24 H24A . 0.9900 ?
    C24 H24B . 0.9900 ?
    C25 C26 . 1.506(3) ?
    C25 H25A . 0.9900 ?
    C25 H25B . 0.9900 ?
    C26 C27 . 1.393(3) ?
    C26 C31 . 1.406(2) ?
    C27 C28 . 1.382(3) ?
    C27 H27 . 0.9500 ?
    C28 C29 . 1.390(3) ?
    C28 H28 . 0.9500 ?
    C29 C30 . 1.390(3) ?
    C29 H29 . 0.9500 ?
    C30 C31 . 1.402(2) ?
    C30 H30 . 0.9500 ?
    N23 C32 . 1.412(2) ?
    N23 H2N . 0.8800 ?
    C32 C33 . 1.393(3) ?
    C32 C37 . 1.401(2) ?
    C33 C34 . 1.395(3) ?
    C33 H33 . 0.9500 ?
    C34 C35 . 1.379(3) ?
    C34 H34 . 0.9500 ?
    C35 C36 . 1.379(3) ?
    C35 H35 . 0.9500 ?
    C36 C37 . 1.388(3) ?
    C36 H36 . 0.9500 ?
    C37 H37 . 0.9500 ?
    O1 H1O1 . 0.8400 ?
    O1 H2O1 . 0.8397 ?
    O41 C44 . 1.422(3) ?
    O41 C41 . 1.424(3) ?
    C41 C42 . 1.493(3) ?
    C41 H41A . 0.9900 ?
    C41 H41B . 0.9900 ?
    C42 C43 . 1.509(4) ?
    C42 H42A . 0.9900 ?
    C42 H42B . 0.9900 ?
    C43 C44 . 1.513(3) ?
    C43 H43A . 0.9900 ?
    C43 H43B . 0.9900 ?
    C44 H44A . 0.9900 ?
    C44 H44B . 0.9900 ?
    O51 C51 . 1.431(3) ?
    O51 C54 . 1.434(2) ?
    C51 C52 . 1.519(3) ?
    C51 H51A . 0.9900 ?
    C51 H51B . 0.9900 ?
    C52 C53 . 1.523(3) ?
    C52 H52A . 0.9900 ?
    C52 H52B . 0.9900 ?
    C53 C54 . 1.508(3) ?
    C53 H53A . 0.9900 ?
    C53 H53B . 0.9900 ?
    C54 H54A . 0.9900 ?
    C54 H54B . 0.9900 ?
loop_
    _geom_angle_atom_site_label_1
    _geom_angle_atom_site_label_2
    _geom_angle_atom_site_label_3
    _geom_angle_site_symmetry_1
    _geom_angle_site_symmetry_3
    _geom_angle
    _geom_angle_publ_flag
    N2 Ni1 N22 . . 100.89(6) ?
    N2 Ni1 S21 . . 164.04(5) ?
    N22 Ni1 S21 . . 85.90(4) ?
    N2 Ni1 S1 . . 85.74(4) ?
    N22 Ni1 S1 . . 162.63(4) ?
    S21 Ni1 S1 . . 91.944(18) ?
    C1 S1 Ni1 . . 93.59(5) ?
    N1 C1 N3 . . 120.84(15) ?
    N1 C1 S1 . . 122.94(12) ?
    N3 C1 S1 . . 116.22(12) ?
    C1 N1 N2 . . 112.26(13) ?
    C2 N2 N1 . . 112.85(13) ?
    C2 N2 Ni1 . . 130.35(11) ?
    N1 N2 Ni1 . . 116.77(10) ?
    N2 C2 C11 . . 120.93(14) ?
    N2 C2 C3 . . 119.88(14) ?
    C11 C2 C3 . . 119.19(14) ?
    C2 C3 C4 . . 113.48(14) ?
    C2 C3 H3A . . 108.9 ?
    C4 C3 H3A . . 108.9 ?
    C2 C3 H3B . . 108.9 ?
    C4 C3 H3B . . 108.9 ?
    H3A C3 H3B . . 107.7 ?
    C3 C4 C5 . . 110.47(15) ?
    C3 C4 H4A . . 109.6 ?
    C5 C4 H4A . . 109.6 ?
    C3 C4 H4B . . 109.6 ?
    C5 C4 H4B . . 109.6 ?
    H4A C4 H4B . . 108.1 ?
    C6 C5 C4 . . 109.69(16) ?
    C6 C5 H5A . . 109.7 ?
    C4 C5 H5A . . 109.7 ?
    C6 C5 H5B . . 109.7 ?
    C4 C5 H5B . . 109.7 ?
    H5A C5 H5B . . 108.2 ?
    C7 C6 C11 . . 118.49(18) ?
    C7 C6 C5 . . 121.87(17) ?
    C11 C6 C5 . . 119.53(16) ?
    C8 C7 C6 . . 121.49(19) ?
    C8 C7 H7 . . 119.3 ?
    C6 C7 H7 . . 119.3 ?
    C7 C8 C9 . . 120.08(18) ?
    C7 C8 H8 . . 120.0 ?
    C9 C8 H8 . . 120.0 ?
    C10 C9 C8 . . 119.6(2) ?
    C10 C9 H9 . . 120.2 ?
    C8 C9 H9 . . 120.2 ?
    C9 C10 C11 . . 120.61(18) ?
    C9 C10 H10 . . 119.7 ?
    C11 C10 H10 . . 119.7 ?
    C10 C11 C6 . . 119.45(16) ?
    C10 C11 C2 . . 121.53(15) ?
    C6 C11 C2 . . 118.94(16) ?
    C1 N3 C12 . . 128.03(15) ?
    C1 N3 H1N . . 118.2 ?
    C12 N3 H1N . . 113.8 ?
    C13 C12 C17 . . 119.16(17) ?
    C13 C12 N3 . . 123.95(15) ?
    C17 C12 N3 . . 116.85(16) ?
    C12 C13 C14 . . 119.57(18) ?
    C12 C13 H13 . . 120.2 ?
    C14 C13 H13 . . 120.2 ?
    C15 C14 C13 . . 121.2(2) ?
    C15 C14 H14 . . 119.4 ?
    C13 C14 H14 . . 119.4 ?
    C14 C15 C16 . . 119.09(19) ?
    C14 C15 H15 . . 120.5 ?
    C16 C15 H15 . . 120.5 ?
    C15 C16 C17 . . 120.95(18) ?
    C15 C16 H16 . . 119.5 ?
    C17 C16 H16 . . 119.5 ?
    C16 C17 C12 . . 120.02(19) ?
    C16 C17 H17 . . 120.0 ?
    C12 C17 H17 . . 120.0 ?
    C21 S21 Ni1 . . 94.84(6) ?
    N21 C21 N23 . . 121.14(15) ?
    N21 C21 S21 . . 123.24(13) ?
    N23 C21 S21 . . 115.61(13) ?
    C21 N21 N22 . . 111.90(14) ?
    C22 N22 N21 . . 112.50(14) ?
    C22 N22 Ni1 . . 129.64(12) ?
    N21 N22 Ni1 . . 117.63(11) ?
    N22 C22 C31 . . 121.71(15) ?
    N22 C22 C23 . . 119.56(15) ?
    C31 C22 C23 . . 118.72(15) ?
    C22 C23 C24 . . 114.16(15) ?
    C22 C23 H23A . . 108.7 ?
    C24 C23 H23A . . 108.7 ?
    C22 C23 H23B . . 108.7 ?
    C24 C23 H23B . . 108.7 ?
    H23A C23 H23B . . 107.6 ?
    C25 C24 C23 . . 110.19(16) ?
    C25 C24 H24A . . 109.6 ?
    C23 C24 H24A . . 109.6 ?
    C25 C24 H24B . . 109.6 ?
    C23 C24 H24B . . 109.6 ?
    H24A C24 H24B . . 108.1 ?
    C26 C25 C24 . . 108.67(15) ?
    C26 C25 H25A . . 110.0 ?
    C24 C25 H25A . . 110.0 ?
    C26 C25 H25B . . 110.0 ?
    C24 C25 H25B . . 110.0 ?
    H25A C25 H25B . . 108.3 ?
    C27 C26 C31 . . 118.83(17) ?
    C27 C26 C25 . . 121.67(17) ?
    C31 C26 C25 . . 119.43(16) ?
    C28 C27 C26 . . 121.06(18) ?
    C28 C27 H27 . . 119.5 ?
    C26 C27 H27 . . 119.5 ?
    C27 C28 C29 . . 120.40(18) ?
    C27 C28 H28 . . 119.8 ?
    C29 C28 H28 . . 119.8 ?
    C28 C29 C30 . . 119.46(18) ?
    C28 C29 H29 . . 120.3 ?
    C30 C29 H29 . . 120.3 ?
    C29 C30 C31 . . 120.48(17) ?
    C29 C30 H30 . . 119.8 ?
    C31 C30 H30 . . 119.8 ?
    C30 C31 C26 . . 119.68(16) ?
    C30 C31 C22 . . 121.87(15) ?
    C26 C31 C22 . . 118.36(15) ?
    C21 N23 C32 . . 128.82(16) ?
    C21 N23 H2N . . 114.1 ?
    C32 N23 H2N . . 115.6 ?
    C33 C32 C37 . . 118.67(17) ?
    C33 C32 N23 . . 124.97(16) ?
    C37 C32 N23 . . 116.34(17) ?
    C32 C33 C34 . . 119.79(18) ?
    C32 C33 H33 . . 120.1 ?
    C34 C33 H33 . . 120.1 ?
    C35 C34 C33 . . 121.2(2) ?
    C35 C34 H34 . . 119.4 ?
    C33 C34 H34 . . 119.4 ?
    C34 C35 C36 . . 119.13(18) ?
    C34 C35 H35 . . 120.4 ?
    C36 C35 H35 . . 120.4 ?
    C35 C36 C37 . . 120.63(19) ?
    C35 C36 H36 . . 119.7 ?
    C37 C36 H36 . . 119.7 ?
    C36 C37 C32 . . 120.52(19) ?
    C36 C37 H37 . . 119.7 ?
    C32 C37 H37 . . 119.7 ?
    H1O1 O1 H2O1 . . 102.5 ?
    C44 O41 C41 . . 107.61(17) ?
    O41 C41 C42 . . 107.1(2) ?
    O41 C41 H41A . . 110.3 ?
    C42 C41 H41A . . 110.3 ?
    O41 C41 H41B . . 110.3 ?
    C42 C41 H41B . . 110.3 ?
    H41A C41 H41B . . 108.6 ?
    C41 C42 C43 . . 104.7(2) ?
    C41 C42 H42A . . 110.8 ?
    C43 C42 H42A . . 110.8 ?
    C41 C42 H42B . . 110.8 ?
    C43 C42 H42B . . 110.8 ?
    H42A C42 H42B . . 108.9 ?
    C42 C43 C44 . . 105.43(19) ?
    C42 C43 H43A . . 110.7 ?
    C44 C43 H43A . . 110.7 ?
    C42 C43 H43B . . 110.7 ?
    C44 C43 H43B . . 110.7 ?
    H43A C43 H43B . . 108.8 ?
    O41 C44 C43 . . 107.00(19) ?
    O41 C44 H44A . . 110.3 ?
    C43 C44 H44A . . 110.3 ?
    O41 C44 H44B . . 110.3 ?
    C43 C44 H44B . . 110.3 ?
    H44A C44 H44B . . 108.6 ?
    C51 O51 C54 . . 107.23(16) ?
    O51 C51 C52 . . 107.68(18) ?
    O51 C51 H51A . . 110.2 ?
    C52 C51 H51A . . 110.2 ?
    O51 C51 H51B . . 110.2 ?
    C52 C51 H51B . . 110.2 ?
    H51A C51 H51B . . 108.5 ?
    C51 C52 C53 . . 104.34(18) ?
    C51 C52 H52A . . 110.9 ?
    C53 C52 H52A . . 110.9 ?
    C51 C52 H52B . . 110.9 ?
    C53 C52 H52B . . 110.9 ?
    H52A C52 H52B . . 108.9 ?
    C54 C53 C52 . . 102.98(17) ?
    C54 C53 H53A . . 111.2 ?
    C52 C53 H53A . . 111.2 ?
    C54 C53 H53B . . 111.2 ?
    C52 C53 H53B . . 111.2 ?
    H53A C53 H53B . . 109.1 ?
    O51 C54 C53 . . 105.00(16) ?
    O51 C54 H54A . . 110.7 ?
    C53 C54 H54A . . 110.7 ?
    O51 C54 H54B . . 110.7 ?
    C53 C54 H54B . . 110.7 ?
    H54A C54 H54B . . 108.8 ?
loop_
    _geom_hbond_atom_site_label_D
    _geom_hbond_atom_site_label_H
    _geom_hbond_atom_site_label_A
    _geom_hbond_site_symmetry_A
    _geom_hbond_distance_DH
    _geom_hbond_distance_HA
    _geom_hbond_distance_DA
    _geom_hbond_angle_DHA
    N3 H1N O1 . 0.88 2.06 2.934(2) 172
    N23 H2N O51 . 0.88 2.02 2.895(2) 171
    O1 H1O1 S1 3_766 0.84 2.63 3.4609(16) 170
    O1 H2O1 O41 2_745 0.840 2.00 2.836(2) 173
    C27 H27 <i>Cg</i>1 4_575 0.95 2.80 3.595(2) 142
    C54 H54B <i>Cg</i>2 4_566 0.99 2.67 3.633(2) 164
_iucr_refine_instructions_details
;
TITL Ni(C17H16N3S)2 * H2O * 2 THF at 200 K in P2(1)/c (TPTSC/Ni(II)
CELL  0.71073   20.9248    8.7872   21.2833    90.000    92.841    90.000
ZERR  4.0        0.0013    0.0005    0.0015     0.000     0.008     0.0
LATT  1
SYMM -X, 0.5+Y, 0.5-Z
SFAC C H N O S NI
UNIT 168 200 24 12 8 4
L.S. 10
ACTA
TEMP -73
HTAB
OMIT 17 0 20
BOND $H
WGHT    0.049500    1.531000
EXTI    0.004291
FVAR       0.50721
NI1   6    0.763345    0.577018    0.542635    11.00000    0.01618    0.01577 =
         0.01627    0.00228    0.00338    0.00208
S1    5    0.854980    0.511103    0.508071    11.00000    0.01836    0.02226 =
         0.02426    0.00550    0.00491    0.00532
C1    1    0.847943    0.634287    0.442821    11.00000    0.01707    0.01682 =
         0.01906   -0.00243    0.00277   -0.00031
N1    3    0.807441    0.746257    0.439011    11.00000    0.02293    0.01911 =
         0.01639   -0.00011    0.00671    0.00423
N2    3    0.772153    0.759114    0.492996    11.00000    0.01757    0.01970 =
         0.01568   -0.00183    0.00351    0.00223
C2    1    0.748731    0.895497    0.500363    11.00000    0.01755    0.01631 =
         0.01890   -0.00057    0.00187    0.00064
C3    1    0.753088    1.012155    0.448619    11.00000    0.03006    0.01879 =
         0.02336    0.00255    0.00556    0.00553
AFIX  23
H3A   2    0.728870    0.974667    0.410580    11.00000   -1.20000
H3B   2    0.798419    1.023002    0.438091    11.00000   -1.20000
AFIX   0
C4    1    0.727297    1.167765    0.465912    11.00000    0.03264    0.01582 =
         0.03348    0.00194    0.00645    0.00479
AFIX  23
H4A   2    0.721356    1.230815    0.427517    11.00000   -1.20000
H4B   2    0.758544    1.219729    0.495039    11.00000   -1.20000
AFIX   0
C5    1    0.663619    1.151617    0.497094    11.00000    0.02749    0.02119 =
         0.04513   -0.00160    0.00314    0.00793
AFIX  23
H5A   2    0.647023    1.253550    0.507552    11.00000   -1.20000
H5B   2    0.632005    1.101636    0.467729    11.00000   -1.20000
AFIX   0
C6    1    0.672723    1.058096    0.556117    11.00000    0.02110    0.01846 =
         0.03578   -0.00775    0.00636   -0.00107
C7    1    0.641258    1.092877    0.610519    11.00000    0.02851    0.02728 =
         0.04731   -0.01472    0.01674   -0.00286
AFIX  43
H7    2    0.610480    1.172430    0.609435    11.00000   -1.20000
AFIX   0
C8    1    0.653802    1.014397    0.665885    11.00000    0.04105    0.03675 =
         0.03841   -0.01651    0.02289   -0.01188
AFIX  43
H8    2    0.630593    1.037558    0.701924    11.00000   -1.20000
AFIX   0
C9    1    0.700375    0.901428    0.669014    11.00000    0.04228    0.03480 =
         0.02423   -0.00712    0.01174   -0.01114
AFIX  43
H9    2    0.710349    0.850239    0.707576    11.00000   -1.20000
AFIX   0
C10   1    0.732209    0.863873    0.615477    11.00000    0.03078    0.02369 =
         0.02044   -0.00523    0.00493   -0.00572
AFIX  43
H10   2    0.764588    0.788011    0.617737    11.00000   -1.20000
AFIX   0
C11   1    0.717029    0.936830    0.558113    11.00000    0.02091    0.01905 =
         0.02173   -0.00506    0.00616   -0.00337
N3    3    0.888155    0.606726    0.395532    11.00000    0.02134    0.02281 =
         0.02199   -0.00054    0.00542    0.00629
AFIX   3
H1N   2    0.918485    0.538356    0.402002    11.00000   -1.20000
AFIX   0
C12   1    0.888856    0.677958    0.336070    11.00000    0.02237    0.02165 =
         0.01867   -0.00359    0.00548   -0.00388
C13   1    0.840426    0.774088    0.311852    11.00000    0.03476    0.02950 =
         0.02051    0.00065    0.00728    0.00454
AFIX  43
H13   2    0.804884    0.797623    0.336195    11.00000   -1.20000
AFIX   0
C14   1    0.844643    0.835433    0.251510    11.00000    0.05181    0.03300 =
         0.02294    0.00452    0.00529    0.00426
AFIX  43
H14   2    0.811593    0.900441    0.235107    11.00000   -1.20000
AFIX   0
C15   1    0.895871    0.803239    0.215458    11.00000    0.05565    0.03871 =
         0.02175    0.00224    0.01023   -0.01029
AFIX  43
H15   2    0.898478    0.846517    0.174762    11.00000   -1.20000
AFIX   0
C16   1    0.943518    0.706890    0.239379    11.00000    0.03451    0.04851 =
         0.02577   -0.00879    0.01461   -0.01508
AFIX  43
H16   2    0.978681    0.683163    0.214555    11.00000   -1.20000
AFIX   0
C17   1    0.940608    0.644424    0.299197    11.00000    0.02240    0.03397 =
         0.02612   -0.00814    0.00682   -0.00484
AFIX  43
H17   2    0.973754    0.578965    0.315048    11.00000   -1.20000
AFIX   0
S21   5    0.770402    0.409041    0.616260    11.00000    0.02194    0.02325 =
         0.01969    0.00627    0.00496    0.00565
C21   1    0.696872    0.456360    0.647616    11.00000    0.02137    0.01833 =
         0.01711    0.00055    0.00257   -0.00100
N21   3    0.654240    0.541927    0.618432    11.00000    0.02140    0.02429 =
         0.01894    0.00419    0.00599    0.00093
N22   3    0.672751    0.583755    0.558265    11.00000    0.01966    0.01785 =
         0.01638    0.00105    0.00286    0.00155
C22   1    0.624871    0.633379    0.522376    11.00000    0.01925    0.01599 =
         0.02043   -0.00149    0.00224    0.00064
C23   1    0.561445    0.666312    0.550780    11.00000    0.01888    0.03225 =
         0.02879    0.00050    0.00422    0.00309
AFIX  23
H23A  2    0.568627    0.739816    0.585670    11.00000   -1.20000
H23B  2    0.545070    0.571003    0.568869    11.00000   -1.20000
AFIX   0
C24   1    0.510664    0.730293    0.504374    11.00000    0.01858    0.03607 =
         0.03935   -0.00074    0.00041    0.00429
AFIX  23
H24A  2    0.491423    0.646604    0.478681    11.00000   -1.20000
H24B  2    0.476303    0.778919    0.527644    11.00000   -1.20000
AFIX   0[Ni(C~16~H~16~N~3~S)~2~]\\cdot2C~4~H~8~O\\cdotH~2~O
C25   1    0.540232    0.846777    0.461626    11.00000    0.02578    0.02939 =
         0.03382    0.00057   -0.00305    0.01054
AFIX  23
H25A  2    0.506787    0.890809    0.432526    11.00000   -1.20000
H25B  2    0.559885    0.930305    0.487119    11.00000   -1.20000
AFIX   0
C26   1    0.590411    0.768819    0.424763    11.00000    0.02391    0.02390 =
         0.02497   -0.00108   -0.00347    0.00411
C27   1    0.595800    0.795606    0.360717    11.00000    0.04040    0.03881 =
         0.02506    0.00504   -0.00560    0.01093
AFIX  43
H27   2    0.569126    0.869696    0.340166    11.00000   -1.20000
AFIX   0
C28   1    0.639337    0.716104    0.326602    11.00000    0.04856    0.04654 =
         0.01745    0.00134   -0.00029    0.00727
AFIX  43
H28   2    0.642932    0.737526    0.283169    11.00000   -1.20000
AFIX   0
C29   1    0.677875    0.605039    0.355457    11.00000    0.03371    0.03575 =
         0.02248   -0.00790    0.00340    0.00282
AFIX  43
H29   2    0.706989    0.548708    0.331693    11.00000   -1.20000
AFIX   0
C30   1    0.673479    0.577021    0.419397    11.00000    0.02453    0.02138 =
         0.02382   -0.00411   -0.00036    0.00258
AFIX  43
H30   2    0.699429    0.500512    0.439242    11.00000   -1.20000
AFIX   0
C31   1    0.631032    0.660852    0.454792    11.00000    0.01963    0.01920 =
         0.01937   -0.00293   -0.00154    0.00077
N23   3    0.686309    0.395565    0.705343    11.00000    0.02283    0.02766 =
         0.01849    0.00584    0.00392    0.00419
AFIX   3
H2N   2    0.717829    0.338445    0.720863    11.00000   -1.20000
AFIX   0
C32   1    0.628395    0.384891    0.736363    11.00000    0.02615    0.02229 =
         0.01834   -0.00102    0.00641   -0.00206
C33   1    0.571208    0.454951    0.716489    11.00000    0.02735    0.03479 =
         0.02379    0.00470    0.00561    0.00095
AFIX  43
H33   2    0.569669    0.519211    0.680551    11.00000   -1.20000
AFIX   0
C34   1    0.516206    0.430470    0.749517    11.00000    0.02482    0.04292 =
         0.03434    0.00189    0.00683   -0.00054
AFIX  43
H34   2    0.477230    0.477622    0.735428    11.00000   -1.20000
AFIX   0
C35   1    0.517339    0.339092    0.802246    11.00000    0.03346    0.03935 =
         0.03550    0.00193    0.01702   -0.00815
AFIX  43
H35   2    0.479479    0.322727    0.824164    11.00000   -1.20000
AFIX   0
C36   1    0.574167    0.271770    0.822741    11.00000    0.04432    0.03474 =
         0.02941    0.00804    0.01528   -0.00209
AFIX  43
H36   2    0.575513    0.209820    0.859364    11.00000   -1.20000
AFIX   0
C37   1    0.629391    0.293672    0.790374    11.00000    0.03474    0.03008 =
         0.02524    0.00631    0.00766    0.00382
AFIX  43
H37   2    0.668178    0.246426    0.804963    11.00000   -1.20000
AFIX   0
O1    4    0.997698    0.402899    0.419518    11.00000    0.03165    0.03090 =
         0.06128   -0.00285   -0.00921    0.00753
AFIX   3
H1O1  2    1.030898    0.430929    0.440138    11.00000   -1.50000
H2O1  2    1.002968    0.308429    0.416878    11.00000   -1.50000
AFIX   0
O41   4    0.975931    0.586360    0.081692    11.00000    0.03571    0.02622 =
         0.07112    0.00953   -0.01078   -0.00264
C41   1    0.909311    0.558455    0.070522    11.00000    0.03525    0.03418 =
         0.09034   -0.00174   -0.01327    0.00291
AFIX  23
H41A  2    0.891164    0.629091    0.038084    11.00000   -1.20000
H41B  2    0.886423    0.573494    0.109656    11.00000   -1.20000
AFIX   0
C42   1    0.902439    0.397652    0.048525    11.00000    0.04580    0.04338 =
         0.06853   -0.00224   -0.01206   -0.00820
AFIX  23
H42A  2    0.898103    0.392958    0.002034    11.00000   -1.20000
H42B  2    0.864508    0.349183    0.066067    11.00000   -1.20000
AFIX   0
C43   1    0.963176    0.320312    0.072657    11.00000    0.06059    0.03056 =
         0.04428   -0.00348   -0.00740    0.00104
AFIX  23
H43A  2    0.984240    0.268314    0.037977    11.00000   -1.20000
H43B  2    0.953953    0.244310    0.105329    11.00000   -1.20000
AFIX   0
C44   1    1.005261    0.446256    0.100051    11.00000    0.04224    0.03102 =
         0.06025    0.00458   -0.00690    0.00268
AFIX  23
H44A  2    1.008927    0.438209    0.146487    11.00000   -1.20000
H44B  2    1.048668    0.439429    0.083756    11.00000   -1.20000
AFIX   0
O51   4    0.780201    0.193999    0.765357    11.00000    0.02558    0.04252 =
         0.03514    0.00135    0.00167    0.00655
C51   1    0.814456    0.251611    0.820191    11.00000    0.04485    0.06427 =
         0.03088   -0.00472    0.00219    0.00982
AFIX  23
H51A  2    0.810748    0.180190    0.855800    11.00000   -1.20000
H51B  2    0.796667    0.351209    0.832272    11.00000   -1.20000
AFIX   0
C52   1    0.884118    0.269100    0.804500    11.00000    0.03927    0.04091 =
         0.04087   -0.00254   -0.01032    0.00047
AFIX  23
H52A  2    0.911966    0.202125    0.831377    11.00000   -1.20000
H52B  2    0.898465    0.375753    0.810324    11.00000   -1.20000
AFIX   0
C53   1    0.885459    0.222235    0.735700    11.00000    0.02786    0.03696 =
         0.03948    0.00301    0.00389    0.00150
AFIX  23
H53A  2    0.883454    0.312209    0.707677    11.00000   -1.20000
H53B  2    0.924495    0.163041    0.727751    11.00000   -1.20000
AFIX   0
C54   1    0.826237    0.125508    0.726399    11.00000    0.02962    0.02658 =
         0.03286    0.00155    0.00059    0.00547
AFIX  23
H54A  2    0.810607    0.125934    0.681727    11.00000   -1.20000
H54B  2    0.835072    0.019179    0.739527    11.00000   -1.20000
HKLF 4
REM  Ni(C17H16N3S)2 * H2O * 2 THF at 200 K in P2(1)/c (TPTSC/Ni(II)
REM R1 =  0.0382 for   7107 Fo > 4sig(Fo)  and  0.0477 for all   8412 data
REM    488 parameters refined using      0 restraints
END
WGHT      0.0494      1.5305
REM Highest difference peak  0.323,  deepest hole -0.476,  1-sigma level  0.055
Q1    1   0.8001  0.5694  0.5009  11.00000  0.05    0.32
Q2    1   0.7560  0.4307  0.5617  11.00000  0.05    0.32
Q3    1   0.7698  0.5538  0.6004  11.00000  0.05    0.31
Q4    1   0.5906  0.6443  0.5383  11.00000  0.05    0.30
Q5    1   0.7751  0.7181  0.5227  11.00000  0.05    0.29
Q6    1   0.7007  0.5810  0.5496  11.00000  0.05    0.27
Q7    1   0.5996  0.4189  0.7265  11.00000  0.05    0.24
Q8    1   0.8209  0.5427  0.5467  11.00000  0.05    0.24
Q9    1   0.9812  0.2215  0.0761  11.00000  0.05    0.23
Q10   1   0.6243  0.6409  0.4851  11.00000  0.05    0.22
Q11   1   0.7208  0.8896  0.5804  11.00000  0.05    0.22
Q12   1   0.6703  0.9466  0.6603  11.00000  0.05    0.22
Q13   1   0.9836  0.5918  0.0483  11.00000  0.05    0.22
Q14   1   0.8518  0.2761  0.8177  11.00000  0.05    0.22
Q15   1   0.7523  0.9647  0.4761  11.00000  0.05    0.22
Q16   1   0.7854  0.7512  0.4695  11.00000  0.05    0.22
Q17   1   0.8187  0.6871  0.4423  11.00000  0.05    0.21
Q18   1   0.7396  1.0771  0.4601  11.00000  0.05    0.21
Q19   1   0.8487  0.3537  0.5044  11.00000  0.05    0.21
Q20   1   1.0552  0.4340  0.1211  11.00000  0.05    0.21
;
data_publication_text
_journal_date_recd_electronic     2014-06-27
_journal_date_accepted     2014-07-10
_journal_name_full     'Acta Crystallographica, Section E'
_journal_year     2014
_journal_volume     70
_journal_issue      8
_journal_page_first     101
_journal_page_last     103
_journal_paper_category     GM
_journal_paper_doi     10.1107/S1600536814016079
_journal_coeditor_code     RZ5128
_publ_contact_author_name     'Adriano Bof de Oliveira'
_publ_contact_author_address
;
Departamento de Qu\'imica
Universidade Federal de Sergipe
Av. Marechal Rondon s/n, Campus
49100-000 S\~ao Crist\'ov\~ao--SE
Brazil
;
_publ_contact_author_email     'adriano@daad-alumni.de'
_publ_contact_author_fax     '55(79)21056651'
_publ_contact_author_phone     '55(79)21056658'
_publ_section_title
;\
Crystal structure of
<i>cis</i>-bis{(4-phenyl-2-(1,2,3,4-tetrahydronaphthalen-1-ylidene)\
hydrazinecarbothioamidato-\k^2^<i>N</i>^1^,<i>S</i>)}nickel(II) monohydrate
tetrahydrofuran disolvate
;
_publ_section_title_footnote     .
loop_
    _publ_author_name
    _publ_author_footnote
    _publ_author_address
    'Oliveira, Adriano Bof de' .
;
Departamento de Qu\'imica
Universidade Federal de Sergipe
Av. Marechal Rondon s/n, Campus
49100-000 S\~ao Crist\'ov\~ao--SE
Brazil
;
    'Feitosa, B\'arbara Regina Santos' .
;
Departamento de Qu\'imica
Universidade Federal de Sergipe
Av. Marechal Rondon s/n, Campus
49100-000 S\~ao Crist\'ov\~ao--SE
Brazil
;
    'N\"ather, Christian' .
;
Institut f\"ur Anorganische Chemie
Christian-Albrechts-Universit\"at zu Kiel
Max-Eyth Strasse 2
D-24118 Kiel
Germany
;
    'Jess, Inke' .
;
Institut f\"ur Anorganische Chemie
Christian-Albrechts-Universit\"at zu Kiel
Max-Eyth Strasse 2
D-24118 Kiel
Germany
;
_publ_section_synopsis
;
Crystal structure of a Ni^II^--thiosemicarbazone complex showing an unusual
<i>cis</i> arrangement of the <i>N</i>,<i>S</i>-donor ligands and
anagostic C---H...Ni  interactions.
;
