# Supplementary material for: Crystal structure of cis-bis­[4-phenyl-2-(1,2,3,4-tetra­hydro­naphthalen-1-yl­idene)hydrazinecarbo­thio­amidato-κ2 N 1,S]nickel(II) monohydrate tetra­hydro­furan disolvate
Source: Acta Crystallogr Sect E Struct Rep Online. 2014 Jul 19;70(Pt 8):101–3. doi: 10.1107/S1600536814016079 (PMC4158541; doi:10.1107/S1600536814016079)
Supplement: Supplementary file 2 [file e-70-00101-Isup2.hkl]

# 
# h,k,l, Fc-squared, Fo-squared, sigma(Fo-squared) and status flag 
# 
data_I
_shelx_title ' Ni(C17H16N3S)2 * H2O * 2 THF at 200 K in P2(1)/c (TPTSC/Ni(II)' 
_shelx_refln_list_code          4 
_shelx_F_calc_maximum      209.49 
_exptl_crystal_F_000      1712.00 
_reflns_d_resolution_high  0.7828 
 
loop_ 
 _symmetry_equiv_pos_as_xyz 
 'x, y, z' 
 '-x, y+1/2, -z+1/2' 
 '-x, -y, -z' 
 'x, -y-1/2, z-1/2' 
 
_cell_length_a    20.9248 
_cell_length_b     8.7872 
_cell_length_c    21.2833 
_cell_angle_alpha  90.000 
_cell_angle_beta   92.841 
_cell_angle_gamma  90.000 
 
_shelx_F_squared_multiplier     1.000 
 
loop_ 
 _refln_index_h 
 _refln_index_k 
 _refln_index_l 
 _refln_F_squared_calc 
 _refln_F_squared_meas 
 _refln_F_squared_sigma 
 _refln_observed_status 
   3   0   0     2245.03     1804.90     57.80 o 
   4   0   0       24.83       24.03     39.91 o 
   5   0   0        4.52       52.63     50.15 o 
   6   0   0      689.26      592.96     48.70 o 
   7   0   0     4591.53     4347.89    216.69 o 
  10   0   0     4340.83     4131.06     56.55 o 
  11   0   0     8389.81     8157.52     59.15 o 
  12   0   0     5344.25     5243.01     84.08 o 
  13   0   0     5404.65     5444.98     48.87 o 
  14   0   0        2.10       -7.23     29.40 o 
  15   0   0    11578.57    11607.05    141.43 o 
  16   0   0       61.44       63.62     28.43 o 
  17   0   0     3568.01     3727.20     36.53 o 
  18   0   0      566.25      591.19     26.47 o 
  19   0   0       35.42       17.37     25.99 o 
  20   0   0      254.12      235.89     24.15 o 
  21   0   0     5677.37     5995.03     69.75 o 
  22   0   0     1043.80     1103.08     26.08 o 
  23   0   0     5132.43     5162.60    133.90 o 
  24   0   0     2721.20     2770.79     86.53 o 
  25   0   0      447.86      426.70     26.71 o 
  26   0   0      669.68      667.40     38.45 o 
   1   1   0    11803.84    10288.98    161.88 o 
   2   1   0      230.85      251.01     18.70 o 
   3   1   0     2311.77     1972.07     30.05 o 
   4   1   0      226.49      195.37     28.79 o 
   5   1   0     1928.76     1653.48     35.20 o 
   6   1   0       23.17       19.63     24.97 o 
   7   1   0      409.51      356.77     23.04 o 
   8   1   0     1076.44     1082.25     24.41 o 
   9   1   0     1191.08     1050.20     23.36 o 
  10   1   0        2.73      -11.30     19.96 o 
  11   1   0     2164.94     2156.45     25.18 o 
  12   1   0     1153.78     1078.98     21.85 o 
  13   1   0      405.26      386.18     20.72 o 
  14   1   0      534.11      504.54     19.23 o 
  15   1   0      172.22      175.83     17.94 o 
  16   1   0        2.55        8.07     17.46 o 
  17   1   0       10.52       32.73     21.15 o 
  18   1   0      223.39      234.57     20.13 o 
  19   1   0      600.79      609.13     19.65 o 
  20   1   0        3.64       15.92     16.37 o 
  21   1   0      791.71      801.01     19.54 o 
  22   1   0     1215.91     1279.56     39.30 o 
  23   1   0      116.58      125.62     16.99 o 
  24   1   0     1173.36     1235.87     21.80 o 
  25   1   0        2.55        6.21     18.00 o 
  26   1   0       11.13       40.53     18.57 o 
   0   2   0       22.73       35.87     25.43 o 
   1   2   0      213.33      240.10     20.50 o 
   2   2   0    12925.22    12254.49    142.02 o 
   3   2   0    16883.96    17015.43    270.27 o 
   4   2   0     8073.26     8012.13    146.41 o 
   5   2   0     4858.87     4598.26     69.76 o 
   6   2   0     2675.79     2755.83     34.18 o 
   7   2   0     2099.03     2069.90     33.65 o 
   8   2   0     1958.33     1699.32     45.41 o 
   9   2   0     5877.74     5920.18    126.12 o 
  10   2   0     6242.68     6256.18     82.59 o 
  11   2   0     2962.82     2618.58     33.46 o 
  12   2   0     4454.49     4605.31     63.61 o 
  13   2   0     8442.58     8167.59     79.96 o 
  14   2   0      203.77      152.03     18.12 o 
  15   2   0      133.79      165.26     17.53 o 
  16   2   0       44.66       26.23     16.29 o 
  17   2   0       52.95       57.95     21.35 o 
  18   2   0      878.71      910.96     21.63 o 
  19   2   0     2094.86     2254.70     30.18 o 
  20   2   0      369.83      416.29     18.97 o 
  21   2   0     3261.98     3508.21     38.10 o 
  22   2   0       33.09       51.60     15.42 o 
  23   2   0       44.76       41.93     14.78 o 
  24   2   0      199.01      253.84     19.24 o 
  25   2   0        6.93        8.64     18.92 o 
  26   2   0       25.46       26.19     20.15 o 
   1   3   0     7572.87     7203.13    107.57 o 
   2   3   0     1927.03     1744.74     25.44 o 
   3   3   0     1667.40     1700.34     19.99 o 
   4   3   0     6417.35     6406.47     62.83 o 
   5   3   0     4011.28     3836.51     50.16 o 
   6   3   0     1978.68     2048.56     41.52 o 
   7   3   0     1944.62     2093.39     34.03 o 
   8   3   0      116.52      180.15     17.08 o 
   9   3   0     5176.10     5111.42     68.68 o 
  10   3   0     4676.11     4622.53     69.60 o 
  11   3   0      629.08      566.17     14.60 o 
  12   3   0      158.78      192.38     14.91 o 
  13   3   0      643.25      626.38     18.24 o 
  14   3   0      633.59      578.40     19.06 o 
  15   3   0     1664.12     1598.21     37.95 o 
  16   3   0      277.45      276.46     21.43 o 
  17   3   0        5.23       -5.58     20.32 o 
  18   3   0      784.84      770.09     19.17 o 
  19   3   0        0.22       -6.76     16.70 o 
  20   3   0      888.84      933.58     20.02 o 
  21   3   0       22.16       31.09     15.76 o 
  22   3   0     2026.14     2121.11     47.73 o 
  23   3   0      849.06      879.41     19.52 o 
  24   3   0      549.89      579.42     20.45 o 
  25   3   0        3.40       33.21     23.69 o 
   0   4   0     5950.20     6133.72    140.45 o 
   1   4   0        4.98       -3.49     13.17 o 
   2   4   0      651.46      515.52     12.91 o 
   3   4   0     7290.67     8057.96    106.16 o 
   4   4   0     5271.04     5133.13     71.71 o 
   5   4   0      859.33     1064.70     22.50 o 
   6   4   0      264.42      165.83     13.71 o 
   7   4   0     1116.19      997.41     17.87 o 
   8   4   0     1049.21     1096.40     17.89 o 
   9   4   0     1042.79     1003.14     44.11 o 
  10   4   0       41.85       52.73     16.28 o 
  11   4   0      335.32      398.21     13.97 o 
  12   4   0        5.05       -8.49     14.21 o 
  13   4   0     2499.89     2303.47     44.34 o 
  14   4   0     2299.19     2164.82     72.22 o 
  15   4   0     1629.05     1630.09     38.83 o 
  16   4   0      420.87      430.17     17.62 o 
  17   4   0      138.55      148.71     16.96 o 
  18   4   0     1299.46     1337.60     23.25 o 
  19   4   0       45.61       30.10     16.11 o 
  20   4   0     1308.01     1338.45     34.37 o 
  21   4   0        4.38        1.69     15.50 o 
  22   4   0      185.17      189.84     17.95 o 
  23   4   0      205.21      220.49     17.85 o 
  24   4   0       25.77       23.47     22.68 o 
   1   5   0     2904.00     2752.71     19.71 o 
   2   5   0      291.64      295.07     12.91 o 
   3   5   0     5605.39     6066.37     87.73 o 
   4   5   0       50.28       46.44     11.14 o 
   5   5   0      816.37      827.48     18.32 o 
   6   5   0     2496.04     2666.94     27.70 o 
   7   5   0       28.79        5.58     12.95 o 
   8   5   0      376.23      320.66     13.53 o 
   9   5   0      677.92      681.46     15.69 o 
  10   5   0      702.36      658.56     16.09 o 
  11   5   0      451.77      451.42     15.86 o 
  12   5   0      898.47      917.71     16.69 o 
  13   5   0     2099.84     2180.02     55.63 o 
  14   5   0       31.56       26.26     17.22 o 
  15   5   0     1162.71     1243.48     27.88 o 
  16   5   0       14.35        4.07     16.61 o 
  17   5   0       29.85       18.78     16.83 o 
  18   5   0     1611.50     1551.92     38.06 o 
  19   5   0       58.55       55.51     15.52 o 
  20   5   0     2453.66     2411.88     60.59 o 
  21   5   0      142.48      126.78     16.53 o 
  22   5   0      290.89      322.47     19.27 o 
  23   5   0      373.22      344.33     23.44 o 
   0   6   0    14446.01    15644.39    275.12 o 
   1   6   0       60.56       44.07     13.65 o 
   2   6   0     6981.97     7627.26     92.14 o 
   3   6   0      980.21     1056.49     16.02 o 
   4   6   0    10748.04    11317.51    116.72 o 
   5   6   0     1947.28     1929.21     35.53 o 
   6   6   0     1954.67     1937.95     24.39 o 
   7   6   0     4202.84     4130.80     63.24 o 
   8   6   0      776.95      738.93     14.46 o 
   9   6   0     9909.24     9734.48    216.54 o 
  10   6   0     1341.14     1301.57     18.09 o 
  11   6   0     3051.58     3270.41     48.14 o 
  12   6   0     2543.56     2699.49     41.02 o 
  13   6   0     1589.85     1572.72     21.63 o 
  14   6   0     1508.16     1568.09     32.82 o 
  15   6   0     3666.74     3695.05     64.52 o 
  16   6   0      497.82      462.31     15.70 o 
  17   6   0     4790.52     4951.13     76.82 o 
  18   6   0      156.39      161.51     14.66 o 
  19   6   0     1820.91     1850.90     45.88 o 
  20   6   0     1253.47     1266.77     43.57 o 
  21   6   0      577.07      609.57     19.70 o 
  22   6   0      703.00      586.76     40.28 o 
   1   7   0      187.16      198.49     10.02 o 
   2   7   0      474.50      479.04     12.23 o 
   3   7   0     2265.21     2403.46     33.46 o 
   4   7   0       89.99      124.18     16.50 o 
   5   7   0     1404.74     1581.95     16.98 o 
   6   7   0       68.54       72.77     21.17 o 
   7   7   0      238.62      261.48     18.10 o 
   8   7   0       55.11       57.56     16.01 o 
   9   7   0       80.82       99.71     13.71 o 
  10   7   0      166.19      166.38     16.32 o 
  11   7   0        2.17        4.41     14.61 o 
  12   7   0      155.08      183.67     13.64 o 
  13   7   0      572.65      481.49     15.88 o 
  14   7   0      270.09      250.89     15.15 o 
  15   7   0       43.22       41.67     14.82 o 
  16   7   0        3.54       14.80     12.04 o 
  17   7   0       32.86       15.23     14.09 o 
  18   7   0       41.94       47.87     16.69 o 
  19   7   0       27.38       58.40     14.80 o 
  20   7   0       21.37       22.12     16.79 o 
   0   8   0      265.37      286.73     16.62 o 
   1   8   0       38.81       48.60     11.51 o 
   2   8   0       44.75       47.13     12.57 o 
   3   8   0     1270.84     1417.95     26.83 o 
   4   8   0     3071.09     3402.35     22.61 o 
   5   8   0       17.12       46.80     14.70 o 
   6   8   0     1342.84     1550.15     28.02 o 
   7   8   0      805.09      806.48     18.15 o 
   8   8   0       84.52      112.23     12.72 o 
   9   8   0     2145.64     2184.70     54.56 o 
  10   8   0       62.65       58.95     11.49 o 
  11   8   0      367.38      372.88     16.58 o 
  12   8   0       58.16       98.18     14.44 o 
  13   8   0       84.23       92.30     15.36 o 
  14   8   0      216.20      231.22     11.65 o 
  15   8   0      518.10      554.09     14.96 o 
  16   8   0       59.13       63.41     16.58 o 
  17   8   0      686.39      687.00     31.17 o 
  18   8   0      378.43      374.16     17.26 o 
   1   9   0      144.86      148.58     11.85 o 
   2   9   0      129.79      157.27     11.61 o 
   3   9   0      494.89      478.01     10.39 o 
   4   9   0      555.13      557.75     12.35 o 
   5   9   0      546.80      603.35     13.49 o 
   6   9   0       30.14       29.46     18.61 o 
   7   9   0      108.09      111.77     12.67 o 
   8   9   0      124.69      127.45     14.30 o 
   9   9   0       52.50       44.28     12.33 o 
  10   9   0      851.83      743.61     29.80 o 
  11   9   0      180.05      196.65     15.17 o 
  12   9   0       22.02       29.29     15.50 o 
  13   9   0     2015.78     2087.45     41.63 o 
  14   9   0       52.80       42.67     16.76 o 
  15   9   0      909.87      865.23     35.20 o 
   0  10   0      359.14      348.99     18.49 o 
   1  10   0      502.45      541.06     21.86 o 
   2  10   0      324.02      350.81     16.24 o 
   3  10   0        4.26        9.41     12.66 o 
   4  10   0        0.93       -9.19     14.78 o 
   5  10   0       44.77       74.56     18.26 o 
   6  10   0      127.64      134.40     14.01 o 
   7  10   0       11.42       20.09     16.56 o 
   8  10   0      952.36      893.92     36.97 o 
   9  10   0      339.78      300.66     22.83 o 
  10  10   0       85.85       91.42     14.15 o 
  11  10   0      785.87      673.74     18.61 o 
  12  10   0        0.52       -7.91     13.71 o 
   1  11   0      849.98      835.99     23.92 o 
   2  11   0       62.16       19.11     14.15 o 
   3  11   0      535.23      467.57     16.02 o 
   4  11   0      114.44       89.56     13.60 o 
   5  11   0      673.50      573.43     18.57 o 
 -26   1   1      817.64      775.02     23.32 o 
 -25   1   1      641.58      658.79     17.86 o 
 -24   1   1     1322.02     1417.35     24.54 o 
 -23   1   1     2441.45     2458.91     42.51 o 
 -22   1   1      227.02      263.68     17.10 o 
 -21   1   1     3811.98     3996.67     38.90 o 
 -20   1   1      532.42      553.58     18.29 o 
 -19   1   1      896.85      975.87     20.34 o 
 -18   1   1       37.59       37.97     19.81 o 
 -17   1   1       69.24       67.29     22.01 o 
 -16   1   1     2743.85     2797.99     22.69 o 
 -15   1   1     3358.21     3338.31     26.87 o 
 -14   1   1       66.33       58.41     20.20 o 
 -13   1   1    11555.73    11601.80     90.11 o 
 -12   1   1     5908.79     5872.93     40.73 o 
 -11   1   1    13601.29    13766.44    139.39 o 
 -10   1   1    10881.98    10415.81     43.14 o 
  -9   1   1     3692.73     3685.09     56.82 o 
  -8   1   1     7216.74     7002.73    174.26 o 
  -7   1   1      104.04       87.69     21.35 o 
  -6   1   1      505.36      489.34     25.93 o 
  -5   1   1       15.89       17.47     25.83 o 
  -4   1   1     5323.71     4884.21    106.38 o 
  -3   1   1     2020.89     1947.48     40.99 o 
  -2   1   1     2535.18     2330.80     65.22 o 
  -1   1   1      455.20      404.34     18.33 o 
   0   1   1    12326.20    10526.46    121.45 o 
   1   1   1      967.17      786.32     19.80 o 
   3   1   1    15915.95    14234.08    132.94 o 
   5   1   1    11919.95    11125.12     65.97 o 
   6   1   1      159.00      136.43     26.07 o 
   7   1   1     2775.16     2611.50     30.58 o 
   8   1   1      782.37      682.94     23.10 o 
   9   1   1    11325.26    11318.48     73.84 o 
  10   1   1     1537.77     1393.32     24.27 o 
  11   1   1    22120.74    22899.61    220.13 o 
  12   1   1     1017.63     1185.86     22.56 o 
  13   1   1    14138.75    14278.29    136.09 o 
  14   1   1     3246.51     3279.97     34.45 o 
  15   1   1     2030.11     2164.84     23.46 o 
  16   1   1       35.80       41.02     18.33 o 
  17   1   1     2763.06     2933.92     26.33 o 
  18   1   1       90.57       99.12     19.57 o 
  19   1   1      424.23      439.55     19.02 o 
  20   1   1      734.10      773.17     19.52 o 
  21   1   1     2826.25     2985.09     24.75 o 
  22   1   1      869.49      861.62     18.11 o 
  23   1   1      842.99      885.45     18.24 o 
  24   1   1     1947.06     2083.79     34.14 o 
  25   1   1        1.90        8.99     18.55 o 
  26   1   1     1345.93     1275.89     38.95 o 
 -26   2   1       74.07       50.09     16.82 o 
 -25   2   1        6.51       -4.24     17.69 o 
 -24   2   1      458.14      458.53     19.09 o 
 -23   2   1      134.78      125.43     16.09 o 
 -22   2   1     1909.61     1888.62     43.05 o 
 -21   2   1        7.86       41.70     17.56 o 
 -20   2   1      133.50      155.80     17.46 o 
 -19   2   1       50.76       79.31     18.04 o 
 -18   2   1       45.18       56.49     19.86 o 
 -17   2   1       80.61       87.84     21.59 o 
 -16   2   1     2644.57     2533.71     19.88 o 
 -15   2   1      293.41      288.66     19.15 o 
 -14   2   1       98.66       98.40     18.63 o 
 -13   2   1      388.96      343.60     18.57 o 
 -12   2   1      712.58      720.04     19.79 o 
 -11   2   1      783.19      834.51     18.91 o 
 -10   2   1      270.47      256.23     17.84 o 
  -9   2   1     6438.98     6605.21    111.98 o 
  -8   2   1     6982.52     7368.16    158.45 o 
  -7   2   1       89.48       79.92     19.91 o 
  -6   2   1     2263.66     2194.16     39.62 o 
  -5   2   1      135.17       71.19     20.54 o 
  -4   2   1      314.76      285.15     20.65 o 
  -3   2   1      193.37      158.50     22.07 o 
  -2   2   1      833.75      863.25     23.76 o 
   0   2   1     9877.72     9450.70    100.89 o 
   1   2   1     9097.17     8557.05    104.36 o 
   2   2   1     1494.99     1318.37     22.77 o 
   3   2   1    14693.35    14622.06    254.15 o 
   4   2   1     4685.51     4303.73     50.47 o 
   6   2   1       74.56       87.32     14.79 o 
   7   2   1     1624.72     1498.73     22.47 o 
   8   2   1     8301.08     8466.04    128.96 o 
   9   2   1      867.83      747.86     22.14 o 
  10   2   1     3706.34     3745.93     93.92 o 
  11   2   1     8004.63     7935.05    119.09 o 
  12   2   1     3802.25     3901.05     27.74 o 
  13   2   1      124.87      114.15     15.82 o 
  14   2   1      115.72      114.96     18.51 o 
  15   2   1     2428.84     2244.41     23.45 o 
  16   2   1       95.21       78.41     17.46 o 
  17   2   1       15.87        4.94     21.05 o 
  18   2   1      363.74      353.31     20.68 o 
  19   2   1     1484.79     1527.68     22.34 o 
  20   2   1     3116.00     3268.60     32.18 o 
  21   2   1        2.97        4.93     16.39 o 
  22   2   1     1539.42     1619.17     22.23 o 
  23   2   1       47.71       47.67     15.41 o 
  24   2   1     3211.53     3494.01     57.36 o 
  25   2   1       60.90       55.48     21.90 o 
  26   2   1      105.67       78.23     22.40 o 
 -25   3   1      164.38      167.92     17.52 o 
 -24   3   1      661.65      714.12     19.21 o 
 -23   3   1        2.62       32.07     17.97 o 
 -22   3   1      148.53      159.68     15.28 o 
 -21   3   1        2.00       -2.21     15.99 o 
 -20   3   1        9.30       31.90     16.78 o 
 -19   3   1      480.61      473.51     18.47 o 
 -18   3   1     1109.50     1103.45     20.90 o 
 -17   3   1      107.81      114.22     19.52 o 
 -16   3   1     1052.86     1135.19     22.79 o 
 -15   3   1     1895.04     1877.71     49.38 o 
 -14   3   1      241.54      250.59     18.48 o 
 -13   3   1      539.95      535.48     17.32 o 
 -12   3   1        0.17        3.91     17.71 o 
 -11   3   1     1239.73     1162.16     19.84 o 
 -10   3   1     4289.32     4267.23     72.96 o 
  -9   3   1      406.06      363.90     17.05 o 
  -8   3   1       17.26       41.94     15.80 o 
  -7   3   1     1721.53     1771.96     36.44 o 
  -6   3   1      325.16      274.19     16.70 o 
  -5   3   1     4864.92     4959.08     64.74 o 
  -4   3   1      678.10      638.65     15.34 o 
  -3   3   1      109.29       86.25     15.32 o 
  -2   3   1     5703.65     5757.32     96.36 o 
  -1   3   1      504.51      478.33     17.70 o 
   0   3   1     2619.24     2427.28     30.40 o 
   1   3   1      776.63      764.33     16.44 o 
   2   3   1      237.13      226.59     14.90 o 
   3   3   1     2694.75     2525.12     30.07 o 
   4   3   1     1611.82     1670.63     17.16 o 
   5   3   1      479.59      545.10     14.12 o 
   6   3   1     1509.56     1595.01     19.35 o 
   7   3   1     2933.40     2958.02     45.27 o 
   8   3   1       24.38       76.93     16.83 o 
   9   3   1      959.43     1090.43     18.52 o 
  10   3   1      442.98      395.06     16.35 o 
  11   3   1     1724.67     1699.65     29.73 o 
  12   3   1       34.20       30.25     15.98 o 
  13   3   1      200.69      217.13     16.85 o 
  14   3   1        8.91       15.15     14.19 o 
  15   3   1      552.73      519.09     17.80 o 
  16   3   1     2870.16     2927.55     26.82 o 
  17   3   1      130.19      132.59     17.27 o 
  18   3   1      218.48      230.24     18.33 o 
  19   3   1       76.32       88.21     17.95 o 
  20   3   1      675.53      658.92     18.86 o 
  21   3   1      260.01      247.37     17.13 o 
  22   3   1       49.21       62.24     19.76 o 
  23   3   1       12.53       14.89     23.60 o 
  24   3   1        1.91       58.51     25.00 o 
  25   3   1      540.82      534.65     27.00 o 
 -24   4   1      334.82      300.04     17.99 o 
 -23   4   1       36.95       59.00     17.51 o 
 -22   4   1     1189.32     1287.52     20.66 o 
 -21   4   1       29.43       38.08     14.67 o 
 -20   4   1      148.18      580.57    184.13 o 
 -19   4   1      326.58      330.58     15.81 o 
 -18   4   1     1277.68     1283.43     21.35 o 
 -17   4   1      199.71      234.77     14.70 o 
 -16   4   1      327.98      351.27     17.72 o 
 -15   4   1       13.19        7.94     15.07 o 
 -14   4   1      107.78      108.34     16.75 o 
 -13   4   1      514.54      520.38     16.07 o 
 -12   4   1     3482.11     3421.21     50.55 o 
 -11   4   1      733.28      754.02     17.49 o 
 -10   4   1      138.51      182.29     15.11 o 
  -9   4   1      372.92      378.57     15.53 o 
  -8   4   1      770.48      783.05     20.20 o 
  -7   4   1     3810.81     3887.11     39.15 o 
  -6   4   1     1308.59     1276.58     16.19 o 
  -5   4   1       45.55      125.79     12.55 o 
  -4   4   1     1582.99     1694.82     22.90 o 
  -3   4   1       61.02       40.43     11.94 o 
  -2   4   1      174.68      199.10     13.56 o 
  -1   4   1     2360.56     2265.52     25.29 o 
   0   4   1     1216.53     1160.21     16.32 o 
   1   4   1     2970.81     2577.83     26.40 o 
   2   4   1     1133.30     1149.73     14.02 o 
   3   4   1    10849.14    10886.49    130.18 o 
   4   4   1      326.59      315.00     13.43 o 
   5   4   1      653.11      874.98     16.86 o 
   6   4   1        4.83        1.87     15.04 o 
   7   4   1       11.30       39.58     13.50 o 
   8   4   1    10970.11    11417.91    231.98 o 
   9   4   1     1390.53     1360.98     17.97 o 
  10   4   1     9763.48     9880.82    165.08 o 
  11   4   1    11060.91    11053.00    170.80 o 
  12   4   1     6063.58     5740.43    112.41 o 
  13   4   1     4054.22     3894.18     81.06 o 
  14   4   1       10.29       20.47     16.91 o 
  15   4   1     2287.59     2202.86     39.23 o 
  16   4   1     1337.69     1387.22     30.28 o 
  17   4   1      672.45      712.78     19.50 o 
  18   4   1     1644.41     1685.27     24.86 o 
  19   4   1      335.70      347.18     17.76 o 
  20   4   1     1205.24     1198.88     28.05 o 
  21   4   1      420.97      429.84     18.22 o 
  22   4   1     1071.20     1027.54     77.74 o 
  23   4   1      256.71      222.30     23.81 o 
  24   4   1      767.52      699.09     62.00 o 
 -23   5   1     1169.70     1122.15     32.19 o 
 -22   5   1      201.79      178.11     17.91 o 
 -21   5   1     1180.63     1231.05     34.08 o 
 -20   5   1      546.66      523.66     14.05 o 
 -19   5   1     1284.21     1263.53     24.37 o 
 -18   5   1      582.12      592.20     16.20 o 
 -17   5   1     4238.97     4348.93     91.96 o 
 -16   5   1      896.86      962.81     18.78 o 
 -15   5   1      535.74      616.96     21.20 o 
 -14   5   1     3675.75     3734.24     75.39 o 
 -13   5   1     4324.89     4565.68    105.20 o 
 -12   5   1     5984.10     5665.51     72.72 o 
 -11   5   1     3113.56     3158.20     55.17 o 
 -10   5   1     1350.78     1255.11     21.31 o 
  -9   5   1     2089.48     2116.03     20.25 o 
  -8   5   1     7519.99     7782.03    129.45 o 
  -7   5   1     1456.70     1443.16     28.08 o 
  -6   5   1    11770.07    11996.50    211.11 o 
  -5   5   1      243.74      239.35     13.30 o 
  -4   5   1     7916.99     7534.90     97.73 o 
  -3   5   1     5161.99     4886.98     83.38 o 
  -2   5   1     5393.76     5327.99     79.10 o 
  -1   5   1      823.88      712.28     11.71 o 
   0   5   1     4405.45     4440.03     43.69 o 
   1   5   1        2.38      -10.55     13.81 o 
   2   5   1     5358.32     5296.27     46.47 o 
   3   5   1      659.67      707.99     15.67 o 
   4   5   1     6759.44     6461.45     54.66 o 
   5   5   1     7884.55     8088.84    113.18 o 
   6   5   1       95.28       84.28     12.99 o 
   7   5   1     4865.92     4786.85     69.79 o 
   8   5   1      974.97     1003.95     19.55 o 
   9   5   1     8217.44     8047.34    119.89 o 
  10   5   1      426.31      420.93     16.05 o 
  11   5   1     3689.41     3703.53     67.56 o 
  12   5   1       21.76       46.84     20.59 o 
  13   5   1      863.08      953.94     20.57 o 
  14   5   1      917.69      967.52     21.98 o 
  15   5   1      942.41     1069.67     31.84 o 
  16   5   1       62.55       63.41     13.65 o 
  17   5   1     3235.45     3437.92     49.88 o 
  18   5   1     2454.02     2414.58     46.39 o 
  19   5   1       48.23       57.32     16.12 o 
  20   5   1     2078.56     1989.10     53.26 o 
  21   5   1       65.28       89.89     16.61 o 
  22   5   1      492.26      430.60     21.65 o 
  23   5   1       83.96      102.24     23.95 o 
 -22   6   1       49.02       55.02     14.65 o 
 -21   6   1       18.88       35.19     16.83 o 
 -20   6   1      165.92      182.27     19.44 o 
 -19   6   1       35.36       56.99     13.97 o 
 -18   6   1      512.06      502.57     17.81 o 
 -17   6   1      171.45      200.20     21.57 o 
 -16   6   1      215.82      235.92     15.22 o 
 -15   6   1        0.47       12.86     15.34 o 
 -14   6   1      192.64      211.76     19.69 o 
 -13   6   1      291.53      281.99     16.62 o 
 -12   6   1       14.22       -6.50     16.96 o 
 -11   6   1     2282.58     2417.07     41.55 o 
 -10   6   1      514.18      466.29     21.14 o 
  -9   6   1     3937.94     3749.11     61.41 o 
  -8   6   1        0.31        8.39     13.18 o 
  -7   6   1      102.67       92.30     15.37 o 
  -6   6   1        2.39      -13.28     13.28 o 
  -5   6   1      391.19      351.76     14.70 o 
  -4   6   1        7.38       24.00     12.89 o 
  -3   6   1      727.49      793.06     14.53 o 
  -2   6   1      727.28      732.29     12.56 o 
  -1   6   1     1029.75     1004.56     13.48 o 
   0   6   1      942.92     1039.37     15.55 o 
   1   6   1       87.71       76.41     11.12 o 
   2   6   1      640.57      665.55     11.55 o 
   3   6   1     2200.09     2335.11     17.67 o 
   4   6   1       33.21       38.45     13.62 o 
   5   6   1      663.34      706.13     14.31 o 
   6   6   1        0.33       17.90     12.57 o 
   7   6   1       68.87       46.81     12.64 o 
   8   6   1     1062.98     1092.61     25.01 o 
   9   6   1      666.17      647.06     21.77 o 
  10   6   1      526.95      558.08     15.92 o 
  11   6   1        8.59       11.71     16.76 o 
  12   6   1      212.97      220.12     18.55 o 
  13   6   1        1.63        4.23     15.58 o 
  14   6   1        2.35       10.78     13.63 o 
  15   6   1      314.01      298.26     15.41 o 
  16   6   1      325.91      313.89     16.35 o 
  17   6   1      282.06      265.85     20.72 o 
  18   6   1        0.84       24.01     12.12 o 
  19   6   1       52.43       49.86     16.69 o 
  20   6   1      543.51      522.58     25.54 o 
  21   6   1       38.51       48.15     18.06 o 
  22   6   1        0.66       -2.69     36.95 o 
 -20   7   1       80.21       77.24     14.45 o 
 -19   7   1     2121.56     2158.99     92.48 o 
 -18   7   1       78.25       62.43     13.81 o 
 -17   7   1     2613.97     2696.98     85.46 o 
 -16   7   1     1264.87     1200.87     28.92 o 
 -15   7   1      543.00      595.96     19.41 o 
 -14   7   1     2568.82     2600.15     41.22 o 
 -13   7   1        5.02       11.03     13.53 o 
 -12   7   1     2675.28     2801.73     62.19 o 
 -11   7   1      129.79      151.44     25.28 o 
 -10   7   1      841.13      920.58     17.44 o 
  -9   7   1     3488.26     3902.76     89.93 o 
  -8   7   1      496.14      529.12     15.74 o 
  -7   7   1     2352.49     2492.92     30.88 o 
  -6   7   1     2942.96     3070.16     43.01 o 
  -5   7   1      121.76      142.54     14.77 o 
  -4   7   1    13375.74    15729.47    165.36 o 
  -3   7   1      166.85      175.83     11.15 o 
  -2   7   1     4775.83     4980.61     61.65 o 
  -1   7   1     2677.18     2646.05     37.27 o 
   0   7   1      685.59      656.43     11.98 o 
   1   7   1       40.88       59.19     10.56 o 
   2   7   1     4564.83     4612.69     45.55 o 
   3   7   1       57.89       54.20     11.51 o 
   4   7   1     5362.72     6161.38     50.13 o 
   5   7   1      330.51      349.34     15.50 o 
   6   7   1     1320.23     1486.83     18.15 o 
   7   7   1     6306.10     6896.54     92.00 o 
   8   7   1      359.82      433.33     16.58 o 
   9   7   1     4196.41     4551.95     70.51 o 
  10   7   1      159.25      136.88     16.25 o 
  11   7   1     2140.13     2312.35     30.06 o 
  12   7   1      288.84      303.14     14.70 o 
  13   7   1      697.99      764.47     22.53 o 
  14   7   1      818.49      798.20     39.29 o 
  15   7   1      321.21      380.38     14.76 o 
  16   7   1       45.28       21.81     14.83 o 
  17   7   1     1874.24     2088.41     36.60 o 
  18   7   1      886.08      991.46     27.38 o 
  19   7   1      949.99      998.87     29.38 o 
  20   7   1      434.35      408.14     18.41 o 
 -18   8   1       55.23       36.81     15.49 o 
 -17   8   1       39.82       39.38     15.22 o 
 -16   8   1      352.26      335.66     14.96 o 
 -15   8   1      240.32      260.08     15.17 o 
 -14   8   1        8.28       -5.79     12.39 o 
 -13   8   1      120.94      120.96     12.46 o 
 -12   8   1      119.24       85.17     12.74 o 
 -11   8   1      162.90      144.64     13.76 o 
 -10   8   1      122.44      148.85     15.10 o 
  -9   8   1      599.59      576.36     15.24 o 
  -8   8   1      834.38      889.83     24.99 o 
  -7   8   1       18.87       26.12     14.39 o 
  -6   8   1      492.38      542.41     16.39 o 
  -5   8   1      107.99      102.85     14.75 o 
  -4   8   1      142.46      133.48     13.16 o 
  -3   8   1      750.70      856.96     20.40 o 
  -2   8   1       44.62       62.01     10.70 o 
  -1   8   1       32.95       25.61     10.64 o 
   0   8   1      147.78      167.38     10.94 o 
   1   8   1      257.67      289.17     15.17 o 
   2   8   1      109.32      147.95     12.25 o 
   3   8   1        9.00      -11.36     11.36 o 
   4   8   1        1.42        5.07     13.83 o 
   5   8   1      307.99      314.92     10.86 o 
   6   8   1       20.26       36.76     12.80 o 
   7   8   1      202.67      218.12     12.88 o 
   8   8   1     1258.48     1333.05     40.96 o 
   9   8   1        4.97       11.42     12.46 o 
  10   8   1      101.21      101.17     13.74 o 
  11   8   1        2.10        1.68     12.65 o 
  12   8   1      107.03      117.50     14.50 o 
  13   8   1      612.56      618.73     18.96 o 
  14   8   1       36.83       40.12     13.20 o 
  15   8   1      999.42      998.01     28.21 o 
  16   8   1      292.50      301.56     15.43 o 
  17   8   1        0.17      -11.25     15.65 o 
  18   8   1       94.77       85.03     14.49 o 
 -15   9   1      939.85      789.39     34.82 o 
 -14   9   1       42.81       61.26     16.23 o 
 -13   9   1       56.49       85.32     16.56 o 
 -12   9   1        1.65       13.21     16.62 o 
 -11   9   1        0.41      -13.83     13.83 o 
 -10   9   1       28.30       28.92     16.51 o 
  -9   9   1       31.78       34.82     12.91 o 
  -8   9   1       36.47       27.03     14.23 o 
  -7   9   1     1277.32     1320.81     29.03 o 
  -6   9   1      808.54      858.77     14.84 o 
  -5   9   1      372.12      359.96     19.13 o 
  -4   9   1       45.34       43.54     13.77 o 
  -3   9   1       64.80       30.69     13.07 o 
  -2   9   1      261.18      276.61     10.97 o 
  -1   9   1      351.25      377.74     17.79 o 
   0   9   1       77.37       88.08     12.44 o 
   1   9   1      290.73      342.42     11.93 o 
   2   9   1      107.51      150.33     12.96 o 
   3   9   1        3.42       13.35     11.42 o 
   4   9   1       81.71       79.63     13.38 o 
   5   9   1      349.60      405.07     15.89 o 
   6   9   1     2467.91     2612.21     62.60 o 
   7   9   1       20.26       23.12     13.48 o 
   8   9   1        4.72       11.99     14.16 o 
   9   9   1      140.95      132.06     12.50 o 
  10   9   1      111.65      108.27     14.52 o 
  11   9   1        1.99      -13.96     16.90 o 
  12   9   1      194.70      216.40     19.43 o 
  13   9   1       35.25       25.01     15.18 o 
  14   9   1      579.79      588.36     19.88 o 
  15   9   1      333.97      337.88     27.35 o 
 -12  10   1       93.53       63.20     14.00 o 
 -11  10   1      478.75      458.58     27.06 o 
 -10  10   1      153.82      145.58     29.71 o 
  -9  10   1       35.09       36.12     14.36 o 
  -8  10   1      287.86      273.92     15.75 o 
  -7  10   1      313.44      288.69     23.14 o 
  -6  10   1        7.15       10.55     13.74 o 
  -5  10   1     1512.75     1735.70     25.54 o 
  -4  10   1       55.40       38.10     17.17 o 
  -3  10   1      513.31      560.66     15.88 o 
  -2  10   1      564.44      607.46     14.99 o 
  -1  10   1      487.17      506.85     34.95 o 
   0  10   1       21.23       11.70     11.47 o 
   1  10   1      734.08      795.33     18.63 o 
   2  10   1      158.68      183.43     11.90 o 
   3  10   1     1811.47     2046.35     33.60 o 
   4  10   1        2.85        9.90     14.44 o 
   5  10   1      932.31      962.19     27.33 o 
   6  10   1      529.25      565.01     24.35 o 
   7  10   1      288.36      284.78     15.91 o 
   8  10   1      408.04      392.98     21.68 o 
   9  10   1        1.81      -11.09     14.16 o 
  10  10   1     1095.00     1098.79     63.68 o 
  11  10   1      266.35      213.46     15.03 o 
  12  10   1       69.49       41.55     13.78 o 
  -5  11   1       14.13        8.28     13.53 o 
  -4  11   1      268.73      270.31     18.00 o 
  -3  11   1       27.65       30.94     14.93 o 
  -2  11   1     1292.35     1170.75     38.42 o 
  -1  11   1        1.11       17.06     14.77 o 
   0  11   1     1041.04      986.82     39.83 o 
   1  11   1      198.34      218.98     16.05 o 
   2  11   1      162.99      119.53     14.26 o 
   3  11   1     1142.11     1024.62     68.29 o 
   4  11   1       25.94       50.15     14.69 o 
   5  11   1      380.15      303.77     17.25 o 
 -26   0   2        3.43       13.35     21.13 o 
 -25   0   2     1905.85     1912.47     85.59 o 
 -24   0   2      434.53      477.34     25.38 o 
 -23   0   2     6370.14     6208.19     79.39 o 
 -22   0   2     1533.66     1584.67     61.41 o 
 -21   0   2    10112.54    10790.60     58.60 o 
 -20   0   2     6750.01     7380.93     81.88 o 
 -19   0   2     6197.79     7048.10     49.22 o 
 -18   0   2     3730.94     4106.40     41.64 o 
 -17   0   2       69.06       56.92     32.30 o 
 -16   0   2      610.87      592.26     30.50 o 
 -15   0   2      622.54      669.51     33.79 o 
 -14   0   2     9666.88    10226.78     54.44 o 
 -13   0   2     7170.56     7151.45     50.28 o 
 -12   0   2    11966.33    11855.71     59.26 o 
 -11   0   2      147.30       44.49     29.75 o 
  -9   0   2      462.36      460.84     33.28 o 
  -7   0   2      779.36      709.53     37.41 o 
  -6   0   2     8690.50     7621.62     61.15 o 
  -5   0   2     2438.23     1985.78     53.53 o 
  -4   0   2     2847.47     2492.52     47.72 o 
  -2   0   2     7165.07     6213.16    302.36 o 
   6   0   2      562.57      442.32     40.18 o 
   7   0   2       48.07       64.54     31.76 o 
   8   0   2     6015.98     5619.97     58.12 o 
  10   0   2      974.75      850.29     31.91 o 
  11   0   2     9493.92     8762.51     54.45 o 
  12   0   2     1509.40     1916.32     31.37 o 
  13   0   2     5830.03     5576.49     50.12 o 
  14   0   2     6267.98     6433.51     64.25 o 
  15   0   2      486.42      525.07     28.13 o 
  16   0   2     3536.57     3357.48     36.70 o 
  17   0   2     1601.04     1713.40     36.47 o 
  18   0   2      183.80      178.04     30.12 o 
  19   0   2     4662.88     4811.97     53.19 o 
  20   0   2     1699.40     1842.38     36.82 o 
  21   0   2     3255.18     3429.36     73.69 o 
  22   0   2     1155.80     1218.70     30.17 o 
  23   0   2     1414.45     1452.67     49.31 o 
  24   0   2       13.00       25.72     27.64 o 
  25   0   2       97.36       93.35     30.28 o 
  26   0   2      509.15      478.89     32.15 o 
 -26   1   2      130.67      155.22     16.41 o 
 -25   1   2       14.10       42.31     17.14 o 
 -24   1   2      279.87      343.94     20.08 o 
 -23   1   2      566.60      593.37     17.46 o 
 -22   1   2       20.93       22.83     15.81 o 
 -21   1   2        6.70       44.31     16.56 o 
 -20   1   2     1077.52     1083.11     20.77 o 
 -19   1   2       23.05       29.09     17.95 o 
 -18   1   2        9.85        1.25     22.37 o 
 -17   1   2      798.57      885.38     25.41 o 
 -16   1   2      490.34      484.07     19.67 o 
 -15   1   2      137.28      123.77     19.32 o 
 -14   1   2     3242.23     3268.24     26.65 o 
 -13   1   2        6.12        1.22     17.55 o 
 -12   1   2      218.44      205.66     21.29 o 
 -11   1   2     5130.60     5517.35     87.40 o 
 -10   1   2     1295.62     1212.43     22.66 o 
  -9   1   2     1320.53     1185.62     28.78 o 
  -8   1   2     4230.73     4293.40     57.74 o 
  -7   1   2      123.29      101.71     19.54 o 
  -6   1   2        0.44      -12.49     21.10 o 
  -5   1   2      468.59      439.95     31.67 o 
  -4   1   2     3133.30     2959.61     64.12 o 
  -3   1   2     1555.68     1323.36     27.96 o 
  -2   1   2     2478.37     2055.31     37.19 o 
   0   1   2     3609.86     3202.43     39.86 o 
   2   1   2     3646.23     3161.57     31.82 o 
   3   1   2      825.74      752.79     23.19 o 
   5   1   2     5050.69     4669.83     49.98 o 
   6   1   2     3045.72     2922.95     86.38 o 
   7   1   2     6457.07     6342.16     46.03 o 
   8   1   2     9038.54     8977.24    129.85 o 
   9   1   2      399.50      378.79     21.97 o 
  10   1   2     1423.30     1273.03     24.54 o 
  11   1   2        2.88      -11.35     19.74 o 
  12   1   2     1728.63     1559.47     24.06 o 
  13   1   2      275.87      263.45     19.76 o 
  14   1   2      577.19      546.24     20.20 o 
  15   1   2      211.33      179.53     17.79 o 
  16   1   2     2525.67     2415.39     37.64 o 
  17   1   2     2647.20     2774.93     26.59 o 
  18   1   2       30.76       32.67     20.92 o 
  19   1   2     1351.69     1335.25     21.24 o 
  20   1   2      164.74      160.60     18.29 o 
  21   1   2     1780.77     1794.91     23.81 o 
  22   1   2      399.03      413.10     18.04 o 
  23   1   2       69.46       62.04     16.40 o 
  24   1   2      708.25      771.73     24.83 o 
  25   1   2        5.03       18.46     24.35 o 
  26   1   2       12.28       16.84     25.67 o 
 -26   2   2        4.93      -10.97     17.11 o 
 -25   2   2      522.68      509.13     19.84 o 
 -24   2   2        3.88       -4.21     19.56 o 
 -23   2   2     2416.25     2396.39     22.08 o 
 -22   2   2      152.66      164.95     17.37 o 
 -21   2   2     1738.29     1792.48     20.57 o 
 -20   2   2      754.41      784.35     19.45 o 
 -19   2   2       47.19       52.64     18.10 o 
 -18   2   2      840.93      860.75     20.67 o 
 -17   2   2      107.93      112.24     17.59 o 
 -16   2   2     1235.68     1172.70     22.90 o 
 -15   2   2     1481.73     1456.47     20.36 o 
 -14   2   2      228.12      205.59     17.64 o 
 -13   2   2     2194.46     2162.57     34.20 o 
 -12   2   2      418.89      377.28     18.85 o 
 -11   2   2      630.87      574.56     19.88 o 
 -10   2   2     7300.73     7297.14    180.76 o 
  -9   2   2     2238.24     2264.23     59.97 o 
  -8   2   2    12395.53    12635.02    180.24 o 
  -7   2   2      786.03      786.06     23.82 o 
  -6   2   2     4750.09     4607.45     68.13 o 
  -5   2   2      295.53      228.52     22.62 o 
  -4   2   2     1120.99     1030.02     23.39 o 
  -3   2   2     3111.23     2871.72     56.50 o 
  -2   2   2      617.89      496.75     24.92 o 
  -1   2   2     1937.59     1793.58     40.01 o 
   2   2   2    22488.64    22403.26    870.62 o 
   3   2   2      493.21      387.49     19.39 o 
   4   2   2    12526.97    11712.59    131.32 o 
   5   2   2     3815.46     3507.46     42.36 o 
   6   2   2       63.84       60.10     15.53 o 
   7   2   2      116.22       97.58     17.38 o 
   8   2   2     1093.69     1062.67     21.78 o 
   9   2   2     1490.41     1258.58     22.61 o 
  10   2   2     1026.75     1000.17     21.53 o 
  11   2   2     2719.50     2538.71     24.55 o 
  12   2   2       84.40      107.41     16.75 o 
  13   2   2     3117.27     3051.54     31.03 o 
  14   2   2       67.53       85.66     17.24 o 
  15   2   2      215.07      229.90     19.05 o 
  16   2   2     1755.07     1632.78     32.95 o 
  17   2   2       28.13       23.47     22.78 o 
  18   2   2      804.29      818.31     21.67 o 
  19   2   2      105.87       94.41     19.75 o 
  20   2   2       23.80       35.12     18.33 o 
  21   2   2      474.00      506.45     23.60 o 
  22   2   2      169.37      160.57     21.79 o 
  23   2   2      465.78      439.00     21.05 o 
  24   2   2      396.13      416.58     25.19 o 
  25   2   2      154.82      160.41     23.46 o 
  26   2   2       17.57       18.35     20.92 o 
 -25   3   2      108.41      129.44     17.19 o 
 -24   3   2       93.61      105.39     19.05 o 
 -23   3   2       62.74       54.27     16.15 o 
 -22   3   2      464.65      446.46     16.61 o 
 -21   3   2       82.29       73.11     17.09 o 
 -20   3   2       32.27       22.74     14.62 o 
 -19   3   2     1367.67     1500.59     20.44 o 
 -18   3   2       92.73       80.52     19.05 o 
 -17   3   2      582.83      607.06     20.39 o 
 -16   3   2     1459.47     1481.67     37.81 o 
 -15   3   2        8.95       11.17     13.88 o 
 -14   3   2     3308.81     3313.73     82.95 o 
 -13   3   2      817.02      797.12     24.49 o 
 -12   3   2      749.38      731.53     18.62 o 
 -11   3   2     1619.33     1460.98     29.59 o 
 -10   3   2        1.68        7.07     14.10 o 
  -9   3   2     2398.66     2192.74     43.59 o 
  -8   3   2     1772.57     1866.12     36.79 o 
  -7   3   2       19.55       40.39     14.21 o 
  -6   3   2       60.21       79.26     17.42 o 
  -5   3   2     8352.39     8615.08    137.67 o 
  -4   3   2     5987.19     6193.30     48.39 o 
  -3   3   2      351.58      306.22     14.81 o 
  -2   3   2      143.76      142.45     16.76 o 
  -1   3   2    14556.70    14955.83    227.76 o 
   0   3   2       82.73       67.84     12.65 o 
   1   3   2     5961.42     5613.54     73.50 o 
   2   3   2      993.27      967.03     15.20 o 
   3   3   2     3706.32     3545.47     46.78 o 
   4   3   2      581.29      611.18     16.40 o 
   5   3   2        6.27       10.63     14.96 o 
   6   3   2      313.22      264.91     16.59 o 
   7   3   2     1387.49     1282.82     18.76 o 
   8   3   2      795.36      655.33     16.85 o 
   9   3   2    14699.91    15646.80    243.24 o 
  10   3   2      404.19      284.10     18.47 o 
  11   3   2     5717.25     5718.96    111.51 o 
  12   3   2     4125.57     3939.19     64.15 o 
  13   3   2     1255.93     1189.78     20.33 o 
  14   3   2     4315.83     4094.56     52.72 o 
  15   3   2      776.83      758.62     18.85 o 
  16   3   2       63.32       71.50     21.53 o 
  17   3   2      105.63      122.34     20.34 o 
  18   3   2     1322.05     1319.51     22.69 o 
  19   3   2      493.32      483.88     26.78 o 
  20   3   2     2546.25     2649.65     71.26 o 
  21   3   2      187.97      215.24     21.03 o 
  22   3   2     1622.72     1581.09     24.44 o 
  23   3   2      161.07      167.74     23.94 o 
  24   3   2     1089.61     1128.34     44.07 o 
  25   3   2      244.10      207.87     23.73 o 
 -24   4   2      886.08      829.05     28.37 o 
 -23   4   2      388.30      375.17     18.10 o 
 -22   4   2      338.20      380.13     18.58 o 
 -21   4   2      536.50      486.43     14.94 o 
 -20   4   2        4.20       -0.46     15.65 o 
 -19   4   2        7.28       10.48     16.09 o 
 -18   4   2       45.70       31.09     15.36 o 
 -17   4   2      101.81      118.99     15.16 o 
 -16   4   2      860.80      868.21     16.95 o 
 -15   4   2      405.52      409.85     20.88 o 
 -14   4   2     3147.48     3045.72     81.32 o 
 -13   4   2      811.73      748.44     15.44 o 
 -12   4   2       92.55       98.49     15.24 o 
 -11   4   2     1612.89     1570.30     25.62 o 
 -10   4   2      610.51      646.68     16.78 o 
  -9   4   2     3875.25     3822.45     48.74 o 
  -8   4   2      395.74      284.64     14.25 o 
  -7   4   2      157.51      211.29     13.74 o 
  -6   4   2     9520.01     9506.73    151.64 o 
  -5   4   2     1681.99     1844.06     18.04 o 
  -4   4   2     1582.20     1508.02     35.64 o 
  -3   4   2    12458.21    13304.09    124.10 o 
  -2   4   2      300.03      335.48     11.74 o 
  -1   4   2     9149.59     9136.63    107.49 o 
   0   4   2     1145.62     1240.78     18.29 o 
   1   4   2     4636.94     5023.30     44.69 o 
   2   4   2       57.72       61.52     12.20 o 
   3   4   2        1.66       -6.27     14.52 o 
   4   4   2     2725.03     2976.24     41.28 o 
   5   4   2     3626.04     3759.75     39.39 o 
   6   4   2        3.50        0.26     12.65 o 
   7   4   2     2779.38     2381.76     24.13 o 
   8   4   2     1306.45     1575.36     66.08 o 
   9   4   2     3408.58     3435.92     55.19 o 
  10   4   2        0.94        3.25     14.42 o 
  11   4   2     1511.73     1495.87     20.01 o 
  12   4   2        0.14       -4.61     14.53 o 
  13   4   2       24.23       35.44     12.52 o 
  14   4   2        0.42        3.82     18.50 o 
  15   4   2      470.99      436.19     20.84 o 
  16   4   2      317.50      296.82     19.26 o 
  17   4   2      969.33      946.50     17.40 o 
  18   4   2     1952.96     2034.42     29.22 o 
  19   4   2        1.15      -12.48     20.97 o 
  20   4   2      795.11      770.43     39.92 o 
  21   4   2      790.63      709.09     32.40 o 
  22   4   2      111.30      111.19     23.92 o 
  23   4   2       36.57       45.67     17.91 o 
  24   4   2      104.30       82.65     31.23 o 
 -23   5   2        4.05       21.83     15.48 o 
 -22   5   2      235.98      230.15     15.28 o 
 -21   5   2      353.89      392.30     17.11 o 
 -20   5   2     1071.17      992.82     19.37 o 
 -19   5   2      111.02       69.08     14.92 o 
 -18   5   2      557.89      572.19     16.65 o 
 -17   5   2      217.63      238.05     15.76 o 
 -16   5   2      696.67      715.48     34.26 o 
 -15   5   2       17.90        5.45     15.84 o 
 -14   5   2      771.60      804.93     21.84 o 
 -13   5   2      693.56      712.76     19.49 o 
 -12   5   2      400.85      378.43     16.65 o 
 -11   5   2      385.41      369.22     13.81 o 
 -10   5   2      866.14      923.01     22.41 o 
  -9   5   2      300.25      274.32     20.57 o 
  -8   5   2       36.77       32.47     13.83 o 
  -7   5   2     2097.65     2061.73     28.49 o 
  -6   5   2      602.68      648.16     15.70 o 
  -5   5   2     1446.54     1531.61     28.48 o 
  -4   5   2      131.88      148.13     11.98 o 
  -3   5   2     2200.41     2330.81     27.75 o 
  -2   5   2     1669.57     1804.63     24.47 o 
  -1   5   2    11642.19    12602.89    146.74 o 
   0   5   2      270.78      247.61     12.63 o 
   1   5   2     3208.89     3066.21     47.86 o 
   2   5   2     1463.11     1550.02     15.68 o 
   3   5   2      300.26      322.64     11.57 o 
   4   5   2      241.82      276.29     14.03 o 
   5   5   2     3186.85     3425.98     38.84 o 
   6   5   2      312.40      254.35     13.84 o 
   7   5   2       98.53       61.57     14.46 o 
   8   5   2      884.16      828.84     19.75 o 
   9   5   2       19.01       23.57     13.07 o 
  10   5   2     7140.40     7309.24     71.94 o 
  11   5   2       64.76       52.45     13.82 o 
  12   5   2      531.45      629.38     19.55 o 
  13   5   2      200.92      232.13     16.80 o 
  14   5   2       31.12       46.26     18.39 o 
  15   5   2     1115.88     1102.70     22.05 o 
  16   5   2      509.68      534.85     18.00 o 
  17   5   2      110.19      115.65     17.68 o 
  18   5   2      817.53      835.45     22.95 o 
  19   5   2      482.73      485.00     18.21 o 
  20   5   2     1821.05     1694.05     85.24 o 
  21   5   2       74.43       56.56     26.01 o 
  22   5   2      860.85      820.89     59.92 o 
  23   5   2     1131.64      954.48     43.03 o 
 -22   6   2       72.69       68.51     17.81 o 
 -21   6   2     1089.75     1052.47     42.51 o 
 -20   6   2       10.85       25.22     15.79 o 
 -19   6   2     1825.50     1947.64     45.01 o 
 -18   6   2       28.40       29.49     14.08 o 
 -17   6   2     3401.70     3470.23     82.80 o 
 -16   6   2     1378.49     1430.77     28.23 o 
 -15   6   2     1632.86     1645.02     46.78 o 
 -14   6   2     6897.64     7206.13    124.58 o 
 -13   6   2      229.33      214.96     15.48 o 
 -12   6   2     7619.34     8111.25    147.31 o 
 -11   6   2      962.01      909.09     21.41 o 
 -10   6   2      253.09      298.43     14.78 o 
  -9   6   2      230.63      235.22     15.80 o 
  -8   6   2     5462.66     5510.36     47.35 o 
  -7   6   2      736.45      747.53     15.26 o 
  -6   6   2     6519.80     6467.74     90.50 o 
  -5   6   2      772.51      781.78     18.28 o 
  -4   6   2     6309.24     6093.25     49.48 o 
  -3   6   2     3943.35     3922.88     72.17 o 
  -2   6   2     2401.47     2478.94     28.31 o 
  -1   6   2     1495.67     1467.96     16.59 o 
   0   6   2     2837.19     2780.81     31.22 o 
   1   6   2     6617.94     7048.68     57.92 o 
   2   6   2     1934.63     2079.16     43.00 o 
   3   6   2     2903.53     2960.05     40.17 o 
   4   6   2     9085.17     9841.71     93.12 o 
   5   6   2     7413.52     7643.92     99.40 o 
   6   6   2      795.57      817.08     23.05 o 
   7   6   2    11520.19    12160.24    200.73 o 
   8   6   2      197.69      183.24     12.62 o 
   9   6   2     9378.19    10161.37    188.03 o 
  10   6   2     1266.13     1212.67     20.00 o 
  11   6   2     1418.89     1544.72     27.59 o 
  12   6   2       12.08        6.97     17.06 o 
  13   6   2      746.98      816.45     23.59 o 
  14   6   2      610.85      627.72     24.12 o 
  15   6   2      662.28      683.99     14.85 o 
  16   6   2     1322.15     1317.20     23.51 o 
  17   6   2     2019.06     1982.57     30.05 o 
  18   6   2     2260.72     2228.09     71.20 o 
  19   6   2      474.62      494.48     20.76 o 
  20   6   2      855.77      944.15     34.68 o 
  21   6   2        8.18      -11.71     19.76 o 
  22   6   2      587.25      478.17     37.64 o 
 -20   7   2       45.19       54.16     15.52 o 
 -19   7   2      265.38      248.98     14.30 o 
 -18   7   2        1.05       10.59     15.52 o 
 -17   7   2        9.14       24.42     16.12 o 
 -16   7   2        1.11        3.96     12.23 o 
 -15   7   2      590.88      560.03     13.61 o 
 -14   7   2       60.83       83.01     14.91 o 
 -13   7   2     1141.65     1066.87     31.87 o 
 -12   7   2       43.17    15579.80   5983.38 o 
 -11   7   2       81.64      106.05     13.20 o 
 -10   7   2      625.20      648.01     21.80 o 
  -9   7   2       69.66       93.51     14.42 o 
  -8   7   2       39.51       55.36     17.12 o 
  -7   7   2      495.59      519.12     14.40 o 
  -6   7   2      944.94      962.41     18.35 o 
  -5   7   2      260.28      233.12     14.09 o 
  -4   7   2      374.64      482.22     14.55 o 
  -3   7   2       16.00        5.41     15.15 o 
  -2   7   2     1444.91     1524.96     23.09 o 
  -1   7   2     2354.25     2376.82     28.28 o 
   0   7   2      231.30      219.26     11.83 o 
   1   7   2      663.97      674.08     13.02 o 
   2   7   2      609.32      558.03     12.52 o 
   3   7   2     2821.89     2870.37     27.72 o 
   4   7   2       58.43       91.30     16.23 o 
   5   7   2       53.59       56.72     14.35 o 
   6   7   2       42.12       70.75     14.82 o 
   7   7   2     1519.89     1662.45     24.11 o 
   8   7   2       11.07       12.72     13.75 o 
   9   7   2      218.22      242.38     13.61 o 
  10   7   2       25.99       22.79     13.01 o 
  11   7   2       71.19      101.66     14.50 o 
  12   7   2       48.54       45.65     14.44 o 
  13   7   2      997.03      960.68     28.67 o 
  14   7   2       36.22       34.45     12.02 o 
  15   7   2     1515.94     1429.76     52.87 o 
  16   7   2      565.19      538.83     19.38 o 
  17   7   2        0.75        7.75     16.35 o 
  18   7   2       59.71       80.65     18.18 o 
  19   7   2       88.60      102.33     15.21 o 
  20   7   2        1.09      -19.03     19.03 o 
 -18   8   2        5.37        4.75     21.25 o 
 -17   8   2      581.24      616.01     34.27 o 
 -16   8   2      715.70      689.08     26.00 o 
 -15   8   2      153.93      164.08     17.13 o 
 -14   8   2     1613.45     1458.92     52.59 o 
 -13   8   2       80.77       76.23     17.04 o 
 -12   8   2      704.52      653.94     20.28 o 
 -11   8   2      195.97      223.13     12.79 o 
 -10   8   2      739.43      764.66     22.82 o 
  -9   8   2      370.50      351.35     20.15 o 
  -8   8   2        6.74        8.45     13.26 o 
  -7   8   2      236.93      270.51     13.99 o 
  -6   8   2      636.78      706.27     14.00 o 
  -5   8   2      413.97      468.99     13.75 o 
  -4   8   2     1393.74     1580.18     17.22 o 
  -3   8   2     2643.25     3052.60     36.56 o 
  -2   8   2     1186.28     1303.55     21.99 o 
  -1   8   2     1591.56     1818.67     23.36 o 
   0   8   2        3.60        0.61     14.07 o 
   1   8   2      755.50      854.11     13.54 o 
   2   8   2       95.63       84.50     14.01 o 
   3   8   2      633.54      690.04     13.29 o 
   4   8   2      720.49      798.33     13.96 o 
   5   8   2      489.84      550.05     13.59 o 
   6   8   2      105.62      123.00     14.53 o 
   7   8   2      219.01      235.00     13.01 o 
   8   8   2      527.54      544.61     13.36 o 
   9   8   2      351.03      375.91     18.29 o 
  10   8   2      474.40      502.47     13.50 o 
  11   8   2       50.22       57.94     14.55 o 
  12   8   2       49.00       39.71     13.30 o 
  13   8   2       80.86       46.47     12.23 o 
  14   8   2      195.37      234.60     14.52 o 
  15   8   2      244.35      262.22     17.64 o 
  16   8   2       16.15       23.53     13.22 o 
  17   8   2      580.42      573.92     46.06 o 
  18   8   2      610.78      473.54     17.62 o 
 -15   9   2      220.70      183.32     16.36 o 
 -14   9   2      116.77      144.73     16.40 o 
 -13   9   2     1400.00     1366.45     45.28 o 
 -12   9   2      139.72      153.11     22.44 o 
 -11   9   2      267.34      248.41     16.32 o 
 -10   9   2      636.16      595.99     20.54 o 
  -9   9   2       58.61       46.41     12.29 o 
  -8   9   2     1168.15     1178.66     16.54 o 
  -7   9   2       53.37       51.95     12.71 o 
  -6   9   2      562.15      562.62     24.35 o 
  -5   9   2     2130.03     2223.08     68.57 o 
  -4   9   2      744.11      812.47     14.22 o 
  -3   9   2     1936.99     2010.28     32.60 o 
  -2   9   2      108.28      112.81     10.62 o 
  -1   9   2      471.32      477.64     14.88 o 
   0   9   2       51.75       66.32     12.00 o 
   1   9   2       12.08        0.28     10.92 o 
   2   9   2      333.29      314.90     13.00 o 
   3   9   2     2301.41     2487.83     48.29 o 
   4   9   2        3.97        6.51     12.78 o 
   5   9   2     1106.51     1174.39     24.51 o 
   6   9   2      198.82      226.25     19.38 o 
   7   9   2      673.39      674.19     12.96 o 
   8   9   2      473.27      436.11     20.96 o 
   9   9   2      230.46      223.67     14.17 o 
  10   9   2      609.06      616.72     32.21 o 
  11   9   2      485.98      533.89     16.83 o 
  12   9   2      643.43      593.96     19.77 o 
  13   9   2      106.83      146.70     15.16 o 
  14   9   2      202.35      193.51     15.64 o 
  15   9   2       13.89       25.66     15.61 o 
 -12  10   2      848.54      706.79     41.05 o 
 -11  10   2      244.73      236.76     21.28 o 
 -10  10   2      463.73      441.35     20.93 o 
  -9  10   2      229.44      197.89     17.82 o 
  -8  10   2      401.56      406.63     19.04 o 
  -7  10   2      284.60      319.77     17.12 o 
  -6  10   2      479.81      464.93     19.58 o 
  -5  10   2      125.54      124.05     15.00 o 
  -4  10   2      414.27      420.83     21.47 o 
  -3  10   2      128.13      124.54     16.93 o 
  -2  10   2       69.15       81.00     18.49 o 
  -1  10   2       84.30       98.62     15.17 o 
   0  10   2       39.48       53.79     12.65 o 
   1  10   2      933.52     1065.50     24.67 o 
   2  10   2      251.79      274.80     18.77 o 
   3  10   2      966.94     1015.84     13.17 o 
   4  10   2       32.98       39.45     11.75 o 
   5  10   2      128.23      130.62     14.07 o 
   6  10   2      221.48      242.16     18.48 o 
   7  10   2      506.72      519.04     15.35 o 
   8  10   2       15.00       23.63     14.30 o 
   9  10   2       20.58       17.03     13.27 o 
  10  10   2       65.12       47.08     17.44 o 
  11  10   2      260.14      234.36     16.41 o 
  -5  11   2     1112.31      955.04     37.16 o 
  -4  11   2        3.42        2.15     15.85 o 
  -3  11   2      435.85      364.30     26.67 o 
  -2  11   2      176.46      148.87     14.15 o 
  -1  11   2       72.77       72.18     24.67 o 
   0  11   2      174.10      158.62     12.83 o 
   1  11   2      143.79      166.07     16.31 o 
   2  11   2       73.93       88.71     18.68 o 
   3  11   2      237.22      195.38     15.48 o 
   4  11   2      251.82      231.02     16.29 o 
 -26   1   3       11.80        1.88     15.69 o 
 -25   1   3      735.41      747.83     18.43 o 
 -24   1   3      373.52      404.94     19.35 o 
 -23   1   3     1405.64     1471.26     25.85 o 
 -22   1   3       57.88       67.53     15.90 o 
 -21   1   3     1887.66     2029.36     29.53 o 
 -20   1   3     2845.30     3208.54     35.21 o 
 -19   1   3      504.92      539.24     21.16 o 
 -18   1   3    10899.47    11971.75     42.96 o 
 -17   1   3      168.52      198.80     24.28 o 
 -16   1   3     1487.10     1459.48     21.61 o 
 -15   1   3       95.34      103.85     18.95 o 
 -14   1   3       12.68       -1.34     19.37 o 
 -13   1   3     3021.02     2962.64     25.12 o 
 -12   1   3     8791.00     8503.95     62.92 o 
 -11   1   3     2114.56     2256.64     49.75 o 
 -10   1   3    14186.39    13879.52    168.62 o 
  -9   1   3     8156.32     8124.38     75.44 o 
  -8   1   3    18956.16    19740.66    287.21 o 
  -7   1   3     5254.99     4937.60    100.58 o 
  -6   1   3     1569.98     1479.96     26.83 o 
  -5   1   3     1408.61     1380.58     39.66 o 
  -4   1   3     6098.90     5626.51    207.11 o 
  -3   1   3     8340.62     7552.03    100.55 o 
  -2   1   3      328.22      319.80     25.07 o 
  -1   1   3      896.09      803.70     27.86 o 
   0   1   3      376.94      275.85     25.87 o 
   1   1   3     2968.52     2558.25     53.78 o 
   2   1   3       60.88       48.74     27.88 o 
   4   1   3    17704.46    16256.47    130.56 o 
   6   1   3    19438.71    19828.10    895.23 o 
   7   1   3     1009.75     1012.37     26.11 o 
   8   1   3      626.11      576.54     29.11 o 
   9   1   3       95.56       42.45     24.58 o 
  10   1   3       29.80       36.59     23.69 o 
  11   1   3    10559.65    10277.18    153.16 o 
  12   1   3     5069.67     4997.47     58.11 o 
  13   1   3     1754.70     1639.03     25.29 o 
  14   1   3     5358.41     5179.41     66.03 o 
  15   1   3      940.59      952.55     21.44 o 
  16   1   3     1606.61     1592.16     23.62 o 
  17   1   3      317.72      288.52     24.71 o 
  18   1   3     2402.11     2526.77     39.86 o 
  19   1   3      408.89      449.28     20.59 o 
  20   1   3      317.21      341.59     22.15 o 
  21   1   3      992.20     1034.33     26.90 o 
  22   1   3      655.65      666.03     23.57 o 
  23   1   3       60.75       68.09     22.37 o 
  24   1   3      194.59      197.34     27.32 o 
  25   1   3       42.11       41.57     26.16 o 
  26   1   3      146.02      105.54     26.18 o 
 -26   2   3       26.05       33.38     17.75 o 
 -25   2   3       15.23       49.64     17.37 o 
 -24   2   3       16.79        4.77     18.82 o 
 -23   2   3      225.72      264.94     16.73 o 
 -22   2   3      913.31      923.18     17.91 o 
 -21   2   3      119.87      132.87     18.59 o 
 -20   2   3      452.93      452.96     18.36 o 
 -19   2   3       13.70       28.99     15.80 o 
 -18   2   3       59.25       49.07     18.64 o 
 -17   2   3      876.03      949.31     22.19 o 
 -16   2   3     1566.66     1535.18     20.73 o 
 -15   2   3      139.90      149.18     19.60 o 
 -14   2   3     4732.73     4504.96     28.66 o 
 -13   2   3      720.00      719.07     20.87 o 
 -12   2   3     1913.06     1929.81     41.15 o 
 -11   2   3     1632.91     1566.59     49.61 o 
 -10   2   3     1137.80      992.25     22.59 o 
  -9   2   3     2381.86     2140.08     30.02 o 
  -8   2   3      441.78      464.34     22.26 o 
  -7   2   3     5149.82     5084.20    114.32 o 
  -6   2   3     2090.17     1937.31     49.22 o 
  -5   2   3     5172.02     4835.91     73.86 o 
  -4   2   3     1278.40     1029.36     27.24 o 
  -3   2   3       19.30        8.03     25.09 o 
  -2   2   3     4361.35     4049.23     55.42 o 
  -1   2   3      886.51      787.76     25.32 o 
   0   2   3     4372.01     4133.80     63.45 o 
   3   2   3    43886.83    43929.15    166.53 o 
   4   2   3     2815.04     2416.36     27.63 o 
   5   2   3        3.37        8.02     17.54 o 
   6   2   3      210.72      184.45     18.31 o 
   7   2   3       14.54       55.19     17.95 o 
   8   2   3      146.50       68.10     18.04 o 
   9   2   3      269.97      327.93     20.07 o 
  10   2   3     6435.26     5999.19     41.45 o 
  11   2   3      258.88      256.90     23.42 o 
  12   2   3     8388.32     8145.56     76.61 o 
  13   2   3      643.17      709.47     24.56 o 
  14   2   3     4442.09     4382.54     32.90 o 
  15   2   3       18.70       15.50     21.46 o 
  16   2   3     4854.33     5081.49     38.40 o 
  17   2   3      757.87      824.70     27.11 o 
  18   2   3      640.47      676.05     26.42 o 
  19   2   3      264.79      284.04     22.83 o 
  20   2   3     3844.57     3938.68     83.90 o 
  21   2   3     2909.84     3005.79     92.45 o 
  22   2   3      361.35      391.73     22.39 o 
  23   2   3      437.04      431.65     27.70 o 
  24   2   3      401.90      419.38     28.43 o 
  25   2   3     1086.14     1031.39     36.41 o 
 -25   3   3       67.21       64.91     16.50 o 
 -24   3   3       72.78       81.95     17.92 o 
 -23   3   3      184.97      216.54     18.62 o 
 -22   3   3       13.24       32.52     15.63 o 
 -21   3   3       10.25        9.21     16.37 o 
 -20   3   3      248.27      243.14     15.43 o 
 -19   3   3      450.99      445.48     18.53 o 
 -18   3   3      345.92      328.60     18.77 o 
 -17   3   3      547.45      520.78     19.55 o 
 -16   3   3      530.99      510.84     22.49 o 
 -15   3   3      767.28      788.42     18.45 o 
 -14   3   3      203.52      168.75     17.62 o 
 -13   3   3       15.01       36.41     15.61 o 
 -12   3   3       56.50       22.66     15.90 o 
 -11   3   3      943.23      988.97     22.26 o 
 -10   3   3     1224.24     1174.76     37.76 o 
  -9   3   3      420.43      403.40     16.23 o 
  -8   3   3       35.84       42.72     16.01 o 
  -7   3   3      529.96      507.63     19.91 o 
  -6   3   3      112.84       86.84     16.26 o 
  -5   3   3      868.49      861.26     21.16 o 
  -4   3   3     3002.13     2990.45     54.40 o 
  -3   3   3       93.09       87.56     15.80 o 
  -2   3   3     3420.85     3420.35     60.37 o 
  -1   3   3     2608.76     2553.42     40.45 o 
   0   3   3     1284.85     1144.04     19.88 o 
   1   3   3    15516.95    15749.79    114.76 o 
   2   3   3       63.29       59.14     15.88 o 
   3   3   3      126.51       96.17     15.62 o 
   4   3   3       18.18       10.25     14.38 o 
   5   3   3    12323.10    12797.27    134.41 o 
   6   3   3      100.23      151.65     14.93 o 
   7   3   3      100.23      119.37     15.08 o 
   8   3   3     1469.80     1168.93     24.31 o 
   9   3   3    11371.32    12291.15    259.10 o 
  10   3   3     2685.42     2513.80     60.77 o 
  11   3   3      550.51      468.12     19.08 o 
  12   3   3      107.20       99.77     18.78 o 
  13   3   3      918.80      826.47     20.33 o 
  14   3   3      344.46      312.83     19.67 o 
  15   3   3      975.06      981.25     22.68 o 
  16   3   3      748.95      806.22     35.90 o 
  17   3   3      128.62      163.68     25.89 o 
  18   3   3      278.46      242.90     28.32 o 
  19   3   3      800.76      741.34     23.52 o 
  20   3   3      451.36      435.23     22.00 o 
  21   3   3      720.31      705.77     45.43 o 
  22   3   3      440.12      368.28     20.63 o 
  23   3   3      482.52      470.78     25.01 o 
  24   3   3      901.27      878.06     37.47 o 
  25   3   3      368.93      293.73     23.91 o 
 -24   4   3      125.06      126.59     15.66 o 
 -23   4   3       18.00       18.18     16.56 o 
 -22   4   3     1002.89     1071.16     26.26 o 
 -21   4   3      101.25      113.16     14.00 o 
 -20   4   3      105.65      125.12     14.85 o 
 -19   4   3       56.99       44.34     16.23 o 
 -18   4   3      926.50      947.56     42.88 o 
 -17   4   3     1091.50     1165.83     36.93 o 
 -16   4   3     1265.24     1317.25     38.86 o 
 -15   4   3     1044.32     1094.74     40.85 o 
 -14   4   3     3652.66     3717.17     75.24 o 
 -13   4   3     1500.28     1409.40     44.87 o 
 -12   4   3      158.12      180.51     14.59 o 
 -11   4   3       87.18      111.75     13.09 o 
 -10   4   3     1725.71     1775.17     41.96 o 
  -9   4   3     5569.32     5474.45     82.82 o 
  -8   4   3       16.10      -13.33     14.78 o 
  -7   4   3     4207.46     3894.86     39.95 o 
  -6   4   3      239.37      286.75     15.66 o 
  -5   4   3     2887.44     2786.92     46.20 o 
  -4   4   3      116.26      108.68     13.47 o 
  -3   4   3     2191.90     1967.16     40.27 o 
  -2   4   3     1093.35     1038.86     18.56 o 
  -1   4   3     3543.47     3711.74     38.03 o 
   0   4   3     3237.36     3432.69     44.17 o 
   1   4   3     6048.64     5836.97    100.73 o 
   2   4   3    10742.49    11123.78    171.23 o 
   3   4   3      349.65      295.63     13.46 o 
   4   4   3     1311.00     1100.33     21.12 o 
   5   4   3      872.99      972.30     17.76 o 
   6   4   3      703.47      895.73     14.15 o 
   7   4   3      610.99      594.56     15.30 o 
   8   4   3    11972.15    12212.37    217.24 o 
   9   4   3      940.32     1196.10     29.40 o 
  10   4   3     7419.76     7222.34    134.04 o 
  11   4   3       44.17       48.24     14.62 o 
  12   4   3    11580.15    11668.32    262.73 o 
  13   4   3      278.24      265.61     15.59 o 
  14   4   3     2137.93     2249.78     41.84 o 
  15   4   3      191.17      176.80     18.96 o 
  16   4   3     4071.40     4061.02     45.25 o 
  17   4   3       22.66       37.00     20.79 o 
  18   4   3      500.69      554.54     24.11 o 
  19   4   3       12.04       10.58     16.21 o 
  20   4   3      592.23      576.53     29.63 o 
  21   4   3     1070.32      982.74     55.76 o 
  22   4   3      984.24     1037.93     49.92 o 
  23   4   3      442.91      430.93     35.16 o 
  24   4   3       71.20       75.87     23.57 o 
 -23   5   3       35.58       22.37     15.55 o 
 -22   5   3      512.04      536.47     19.88 o 
 -21   5   3      325.41      394.36     17.99 o 
 -20   5   3      687.24      645.16     16.33 o 
 -19   5   3      646.64      667.40     16.63 o 
 -18   5   3      603.35      640.04     14.76 o 
 -17   5   3     1930.11     2058.81     57.17 o 
 -16   5   3     2207.60     2321.51     50.94 o 
 -15   5   3      115.70       95.78     17.36 o 
 -14   5   3     4473.11     4752.01     94.00 o 
 -13   5   3      103.97      122.48     16.03 o 
 -12   5   3     1416.04     1381.81     27.01 o 
 -11   5   3     3107.12     2949.41     43.67 o 
 -10   5   3      114.46       85.64     12.67 o 
  -9   5   3        0.06       -5.42     13.48 o 
  -8   5   3     1363.86     1345.25     16.04 o 
  -7   5   3       20.54       14.67     14.50 o 
  -6   5   3     5984.54     6022.65     62.83 o 
  -5   5   3      439.52      434.40     16.51 o 
  -4   5   3     9886.01    10206.23    151.12 o 
  -3   5   3     8286.42     8205.72    100.36 o 
  -2   5   3     1861.16     1891.86     32.59 o 
  -1   5   3       38.65        3.20     10.37 o 
   0   5   3      847.76     1001.07     18.20 o 
   1   5   3       12.78        4.73     13.74 o 
   2   5   3      187.89      182.50     12.36 o 
   3   5   3     1603.68     1613.18     15.72 o 
   4   5   3       99.95       73.78     12.29 o 
   5   5   3     2098.36     1929.29     24.44 o 
   6   5   3        6.76        3.20     10.98 o 
   7   5   3     3657.42     3767.73     47.80 o 
   8   5   3      585.40      508.23     13.60 o 
   9   5   3     1458.06     1454.47     23.24 o 
  10   5   3      794.79      768.51     17.30 o 
  11   5   3      105.23       97.96     12.98 o 
  12   5   3     1844.36     2021.48     31.11 o 
  13   5   3       10.29       13.36     16.56 o 
  14   5   3      432.73      501.84     23.46 o 
  15   5   3     1319.67     1435.87     22.84 o 
  16   5   3      915.86      966.61     19.10 o 
  17   5   3      897.11      955.95     23.24 o 
  18   5   3     1456.89     1532.13     23.28 o 
  19   5   3       53.11       69.43     20.11 o 
  20   5   3     2221.38     2127.05     70.94 o 
  21   5   3      397.55      361.27     32.57 o 
  22   5   3      194.85      168.81     27.45 o 
  23   5   3        0.37       33.41     31.84 o 
 -22   6   3        0.54        7.99     15.53 o 
 -21   6   3      376.13      362.21     17.56 o 
 -20   6   3       72.11       54.73     17.16 o 
 -19   6   3      376.56      412.78     15.26 o 
 -18   6   3       27.00       24.00     14.36 o 
 -17   6   3      627.63      598.19     17.34 o 
 -16   6   3       44.00       59.13     13.76 o 
 -15   6   3       24.20       36.52     12.60 o 
 -14   6   3       90.30       89.10     14.08 o 
 -13   6   3       57.25       44.78     14.17 o 
 -12   6   3      114.96      119.12     14.88 o 
 -11   6   3     1506.26     1647.60     22.58 o 
 -10   6   3      283.01      277.03     16.41 o 
  -9   6   3       12.34       19.01     18.88 o 
  -8   6   3      688.99      677.61     14.08 o 
  -7   6   3      744.22      724.24     16.16 o 
  -6   6   3       66.60       77.73     15.46 o 
  -5   6   3     2558.17     2505.40     42.44 o 
  -4   6   3      443.66      450.72     16.98 o 
  -3   6   3      454.49      468.98     13.04 o 
  -2   6   3     1094.20     1128.58     28.92 o 
  -1   6   3       16.61       51.70     11.13 o 
   0   6   3     1075.59     1148.13     13.73 o 
   1   6   3       57.00       67.19     13.60 o 
   2   6   3     1118.38     1202.24     26.28 o 
   3   6   3      266.13      264.35     11.52 o 
   4   6   3      801.84      760.15     13.66 o 
   5   6   3       30.89       36.06     11.95 o 
   6   6   3      270.66      261.17     11.60 o 
   7   6   3       28.31       36.72     10.63 o 
   8   6   3      173.56      172.70     11.28 o 
   9   6   3        7.40       31.01     15.38 o 
  10   6   3     1910.70     2059.13     39.41 o 
  11   6   3       72.75       87.88     12.89 o 
  12   6   3     3988.61     4035.45     61.64 o 
  13   6   3      746.98      811.59     18.40 o 
  14   6   3        0.69      -14.82     14.82 o 
  15   6   3       72.17       70.69     16.41 o 
  16   6   3      141.27      109.90     14.99 o 
  17   6   3        6.83       13.94     16.07 o 
  18   6   3        0.85      -12.31     14.63 o 
  19   6   3       11.50       34.08     20.86 o 
  20   6   3       13.72        1.00     23.24 o 
  21   6   3       14.55       27.82     22.47 o 
  22   6   3        3.32       -4.11     19.31 o 
 -20   7   3       43.50       34.50     16.03 o 
 -19   7   3      389.66      378.40     17.95 o 
 -18   7   3      340.27      332.34     16.30 o 
 -17   7   3     2059.45     2147.00     67.25 o 
 -16   7   3     2515.81     2449.72     58.97 o 
 -15   7   3      161.75      192.44     14.72 o 
 -14   7   3     3372.55     3405.48     54.85 o 
 -13   7   3       12.72       27.77     14.03 o 
 -12   7   3     4967.43     5174.09    126.46 o 
 -11   7   3       68.17       74.58     14.67 o 
 -10   7   3     1650.01     1733.51     32.82 o 
  -9   7   3       10.55        4.06     16.34 o 
  -8   7   3      594.00      596.71     16.50 o 
  -7   7   3      552.92      588.78     17.02 o 
  -6   7   3     5077.08     5399.40     95.59 o 
  -5   7   3      632.74      678.94     15.98 o 
  -4   7   3     4933.83     5220.94     90.68 o 
  -3   7   3     3340.07     3667.60     57.78 o 
  -2   7   3      281.41      297.17     14.92 o 
  -1   7   3     1930.02     1866.84     53.94 o 
   0   7   3       29.07       41.52     13.22 o 
   1   7   3      835.51      953.56     15.27 o 
   2   7   3       19.35       36.11     16.01 o 
   3   7   3     1602.92     1696.68     20.30 o 
   4   7   3      272.53      315.86     13.51 o 
   5   7   3     1610.54     1835.79     25.20 o 
   6   7   3       21.54       20.33     11.81 o 
   7   7   3     4779.36     5334.32     59.62 o 
   8   7   3      362.92      379.98     15.97 o 
   9   7   3     1861.66     2116.88     51.00 o 
  10   7   3     1265.46     1388.41     25.46 o 
  11   7   3      943.05      990.94     19.03 o 
  12   7   3      469.15      473.99     17.32 o 
  13   7   3        9.72       19.60     12.73 o 
  14   7   3      156.57      138.59     13.67 o 
  15   7   3       69.07       71.24     14.69 o 
  16   7   3      102.52      102.30     12.35 o 
  17   7   3      845.88      956.57     26.45 o 
  18   7   3     1127.46     1178.85     32.41 o 
  19   7   3      264.51      243.62     19.67 o 
  20   7   3       62.20       74.45     20.24 o 
 -18   8   3      185.89      162.98     16.40 o 
 -17   8   3       53.77       47.56     13.25 o 
 -16   8   3      232.78      228.44     20.38 o 
 -15   8   3       17.55       29.01     16.90 o 
 -14   8   3      279.05      237.28     15.89 o 
 -13   8   3     1430.13     1355.70     35.91 o 
 -12   8   3      237.47      264.58     13.67 o 
 -11   8   3       61.98       64.10     12.09 o 
 -10   8   3       43.38       61.50     11.62 o 
  -9   8   3      484.03      483.38     14.66 o 
  -8   8   3      185.98      216.57     13.76 o 
  -7   8   3        6.94      -12.54     12.54 o 
  -6   8   3      146.90      218.53     14.84 o 
  -5   8   3     1741.82     1925.05     38.72 o 
  -4   8   3      109.37      119.66     15.04 o 
  -3   8   3      151.15      189.83     14.15 o 
  -2   8   3       77.94       74.94     12.69 o 
  -1   8   3       16.14       15.32     13.99 o 
   0   8   3      189.12      192.29     12.68 o 
   1   8   3      213.80      226.74     13.48 o 
   2   8   3      841.74      946.56     12.68 o 
   3   8   3     1847.90     2073.44     30.77 o 
   4   8   3       48.65       39.36     13.86 o 
   5   8   3      915.75      960.95     16.39 o 
   6   8   3      690.92      740.20     18.59 o 
   7   8   3        1.99      -10.59     14.21 o 
   8   8   3     2543.88     2794.65     51.81 o 
   9   8   3      220.62      245.66     11.51 o 
  10   8   3      194.28      218.73     17.78 o 
  11   8   3       15.52       25.09     12.62 o 
  12   8   3     2526.50     2471.97     46.49 o 
  13   8   3       13.19        5.65     13.87 o 
  14   8   3      215.15      289.84     18.57 o 
  15   8   3       36.18       32.72     17.67 o 
  16   8   3     1541.01     1540.13     68.27 o 
  17   8   3      583.64      541.82     22.87 o 
  18   8   3     1424.39     1233.66     78.87 o 
 -15   9   3       42.60       19.66     15.93 o 
 -14   9   3     1085.08      977.39     48.52 o 
 -13   9   3      338.79      352.47     20.66 o 
 -12   9   3       22.86       20.38     17.35 o 
 -11   9   3       24.91       20.65     19.76 o 
 -10   9   3        6.26       15.02     15.39 o 
  -9   9   3      186.56      173.09     15.72 o 
  -8   9   3      512.50      479.41     19.21 o 
  -7   9   3      850.41      868.69     14.92 o 
  -6   9   3      825.67      833.22     41.43 o 
  -5   9   3      311.39      346.01     15.26 o 
  -4   9   3      874.40      885.76     19.94 o 
  -3   9   3      155.04      175.19     14.04 o 
  -2   9   3       25.93       20.65     13.75 o 
  -1   9   3       16.88       -9.73     14.77 o 
   0   9   3      400.62      407.95     16.66 o 
   1   9   3       40.91       52.30     12.76 o 
   2   9   3      182.24      220.47     11.19 o 
   3   9   3       46.17       34.17     11.53 o 
   4   9   3     1534.87     1590.53     36.73 o 
   5   9   3      314.13      310.99     12.45 o 
   6   9   3      844.55      896.07     19.31 o 
   7   9   3     1252.58     1276.12     39.55 o 
   8   9   3       37.91       43.99     12.78 o 
   9   9   3      661.67      666.58     26.04 o 
  10   9   3        0.22      227.04     99.12 o 
  11   9   3       10.61       16.75     15.50 o 
  12   9   3      392.25      364.88     18.57 o 
  13   9   3       26.75       -2.42     15.56 o 
  14   9   3      111.50       97.46     18.98 o 
  15   9   3      548.28      431.64     31.75 o 
 -11  10   3      830.25      789.64     47.88 o 
 -10  10   3      115.66       79.50     13.51 o 
  -9  10   3      303.57      279.99     22.41 o 
  -8  10   3      376.53      343.74     13.63 o 
  -7  10   3      455.53      438.89     15.20 o 
  -6  10   3      370.14      375.89     16.08 o 
  -5  10   3     1034.97     1131.20     24.54 o 
  -4  10   3      568.18      590.99     17.93 o 
  -3  10   3     2240.94     2393.95     59.67 o 
  -2  10   3      800.40      886.04     15.44 o 
  -1  10   3      909.86     1032.69     22.07 o 
   0  10   3      181.42      227.37     16.38 o 
   1  10   3      250.91      260.50     19.45 o 
   2  10   3       14.18        8.19     14.58 o 
   3  10   3      179.97      191.86     12.33 o 
   4  10   3      766.59      820.77     20.64 o 
   5  10   3     1059.72     1064.27     21.08 o 
   6  10   3     1039.39     1190.05     44.68 o 
   7  10   3      151.16      133.79     13.78 o 
   8  10   3     1374.78     1352.58     76.84 o 
   9  10   3       91.58      120.13     21.42 o 
  10  10   3     1612.84     1525.75     92.82 o 
  11  10   3       42.14       30.63     17.47 o 
  -4  11   3      182.72      141.31     15.16 o 
  -3  11   3     1752.08     1426.69     59.33 o 
  -2  11   3      195.44      170.29     26.01 o 
  -1  11   3      687.20      618.29     30.87 o 
   0  11   3       22.09       17.40     17.57 o 
   1  11   3      330.19      284.41     23.03 o 
   2  11   3        0.59       31.74     17.77 o 
   3  11   3      626.90      598.23     37.26 o 
   4  11   3      362.52      322.52     17.00 o 
 -26   0   4     1420.45     1253.57     51.27 o 
 -25   0   4        5.85       25.98     24.13 o 
 -24   0   4     1191.93     1414.69     58.40 o 
 -23   0   4     2333.33     2364.32     32.34 o 
 -22   0   4     1658.73     1807.50     41.49 o 
 -21   0   4     3992.20     4200.42     37.96 o 
 -20   0   4     3523.04     3897.80     37.57 o 
 -19   0   4      790.76      832.38     33.30 o 
 -18   0   4     1050.35     1227.86     33.55 o 
 -17   0   4      660.94      679.04     34.06 o 
 -16   0   4     5124.23     5278.91     40.42 o 
 -15   0   4     1025.42     1019.61     25.82 o 
 -14   0   4     1683.39     1559.76     31.91 o 
 -13   0   4      754.63      935.64     30.15 o 
 -12   0   4     1186.17     1095.68     31.02 o 
 -11   0   4        6.86       56.04     61.11 o 
 -10   0   4    29604.09    32615.20    127.13 o 
  -9   0   4    24503.90    26289.11    446.93 o 
  -8   0   4    18171.91    18494.92     73.16 o 
  -7   0   4       77.00       51.44     32.29 o 
  -6   0   4     8058.14     7294.76    157.43 o 
  -5   0   4    15370.32    14733.02    119.84 o 
  -4   0   4      178.02      125.01     44.86 o 
  -2   0   4     9334.73     8338.20    230.75 o 
   2   0   4     1070.37      951.16     48.18 o 
   4   0   4        8.55       39.12     46.44 o 
   5   0   4     2918.77     2623.52     98.59 o 
   6   0   4     5686.57     5081.58    108.33 o 
   7   0   4     9422.82     9738.01    279.87 o 
   8   0   4       65.59       60.32     31.44 o 
   9   0   4      704.67      507.02     30.40 o 
  10   0   4      194.40      290.61     29.30 o 
  11   0   4     6596.65     5992.03    121.40 o 
  12   0   4     1373.59     1246.70     34.02 o 
  13   0   4     6193.15     6331.11    190.44 o 
  14   0   4     4462.66     4426.07     73.01 o 
  15   0   4      349.50      326.63     28.20 o 
  16   0   4      545.77      507.97     28.70 o 
  17   0   4     2042.75     2286.07     57.10 o 
  18   0   4       55.19       59.40     31.16 o 
  19   0   4     1628.72     1738.00     41.81 o 
  20   0   4     3198.59     3325.82     92.79 o 
  21   0   4      822.09      829.81     30.99 o 
  22   0   4      483.17      485.59     30.89 o 
  23   0   4      138.70      122.25     38.15 o 
 -26   1   4       19.24       17.21     15.64 o 
 -25   1   4      114.68      145.89     17.43 o 
 -24   1   4      113.31      116.17     18.21 o 
 -23   1   4      276.36      329.80     17.17 o 
 -22   1   4      273.12      277.24     16.46 o 
 -21   1   4        4.56       -1.68     18.32 o 
 -20   1   4     1135.84     1154.99     21.68 o 
 -19   1   4      657.04      681.29     21.26 o 
 -18   1   4     1686.89     1772.23     43.66 o 
 -17   1   4      398.66      449.43     23.73 o 
 -16   1   4      240.64      211.97     17.02 o 
 -15   1   4      349.74      323.39     19.44 o 
 -14   1   4     3061.88     3443.99     24.71 o 
 -13   1   4      258.59      260.38     19.90 o 
 -12   1   4      653.76      611.56     17.92 o 
 -11   1   4     2771.44     2845.62     32.00 o 
 -10   1   4     2769.44     2948.43     55.91 o 
  -9   1   4     2728.84     2619.24     29.00 o 
  -8   1   4      381.45      328.33     22.79 o 
  -7   1   4     1498.48     1533.09     45.98 o 
  -6   1   4     1820.31     1732.07     31.01 o 
  -5   1   4     4627.30     4274.95    187.62 o 
  -4   1   4        1.86       29.59     29.34 o 
  -3   1   4     1076.01      916.18     31.31 o 
  -2   1   4        2.66       66.77     26.57 o 
  -1   1   4       26.52      -35.20     37.50 o 
   0   1   4      405.16      333.77     31.73 o 
   1   1   4      845.05      785.13     30.95 o 
   2   1   4    10360.59     9411.21    137.60 o 
   3   1   4    16220.92    15117.44    330.12 o 
   4   1   4    12437.55    11061.16    315.15 o 
   5   1   4     8081.54     7826.27    151.87 o 
   6   1   4     5119.50     4723.15     83.24 o 
   7   1   4      938.50      947.10     25.47 o 
   8   1   4     1494.06     1329.35     38.80 o 
   9   1   4      975.64     1054.07     31.09 o 
  10   1   4     2302.55     2127.85     40.50 o 
  11   1   4     1482.48     1513.66     28.33 o 
  12   1   4     8553.94     8303.15     85.71 o 
  13   1   4     3479.26     3458.64     75.86 o 
  14   1   4     1842.16     1788.90     31.59 o 
  15   1   4      250.22      256.43     25.15 o 
  16   1   4     1735.02     1607.68     28.14 o 
  17   1   4        9.37        7.01     28.43 o 
  18   1   4       31.88       19.70     26.46 o 
  19   1   4       56.44       70.94     26.81 o 
  20   1   4      637.22      644.24     28.00 o 
  21   1   4       14.43      -22.72     46.46 o 
  22   1   4      545.57      528.02     25.40 o 
  23   1   4      281.56      262.05     25.45 o 
  24   1   4       45.48       45.80     27.05 o 
  25   1   4      558.58      539.47     32.85 o 
  26   1   4       23.07       10.77     38.21 o 
 -26   2   4      239.84      195.87     14.90 o 
 -25   2   4       83.61       57.07     18.19 o 
 -24   2   4      271.06      259.36     18.06 o 
 -23   2   4     1637.10     1590.16     41.16 o 
 -22   2   4     1368.26     1415.27     18.93 o 
 -21   2   4     2828.99     2887.30     22.19 o 
 -20   2   4     2507.19     2675.06     22.10 o 
 -19   2   4       12.50       -5.29     18.22 o 
 -18   2   4     6301.73     6744.94     73.56 o 
 -17   2   4      158.16      162.43     22.33 o 
 -16   2   4       31.93       28.43     18.88 o 
 -15   2   4      104.20      106.35     18.54 o 
 -14   2   4      427.38      427.74     20.74 o 
 -13   2   4      189.75      211.61     17.76 o 
 -12   2   4     3540.04     3558.32     63.83 o 
 -11   2   4      831.03      801.27     18.25 o 
 -10   2   4     2560.91     2013.28     45.02 o 
  -9   2   4     5118.89     4877.11     83.22 o 
  -8   2   4      507.85      444.99     18.62 o 
  -7   2   4    17966.04    19159.80    410.12 o 
  -6   2   4     1406.91     1447.33     28.00 o 
  -5   2   4      343.27      314.89     19.65 o 
  -4   2   4     3420.35     3263.69     61.45 o 
  -3   2   4       71.44       50.46     23.39 o 
  -2   2   4     1462.49     1328.96     58.21 o 
  -1   2   4      439.07      364.74     27.01 o 
   0   2   4     6404.08     6326.91     81.80 o 
   1   2   4      252.40      204.90     23.40 o 
   2   2   4     2998.96     2569.12     55.15 o 
   3   2   4    23580.00    23302.13    377.29 o 
   4   2   4      481.44      419.50     19.64 o 
   5   2   4     5746.96     5374.83     81.38 o 
   6   2   4      546.15      600.37     19.30 o 
   7   2   4     2555.28     2561.21     45.60 o 
   8   2   4      577.24      682.69     24.99 o 
   9   2   4     1944.05     2082.61     60.49 o 
  10   2   4      472.86      437.38     20.70 o 
  11   2   4      567.07      458.72     23.77 o 
  12   2   4      152.24       76.52     22.44 o 
  13   2   4     1615.61     1533.05     26.81 o 
  14   2   4       87.25      102.85     22.14 o 
  15   2   4      552.87      497.47     24.40 o 
  16   2   4      246.46      245.82     27.19 o 
  17   2   4     2083.44     2076.21     31.45 o 
  18   2   4      485.68      545.37     24.33 o 
  19   2   4      282.28      292.57     23.03 o 
  20   2   4       63.82       81.98     21.24 o 
  21   2   4       95.01       96.98     25.32 o 
  22   2   4     1219.76     1175.03     25.12 o 
  23   2   4        0.49       10.28     26.19 o 
  24   2   4      726.48      733.92     33.79 o 
  25   2   4       18.77       15.05     26.11 o 
 -25   3   4        1.59        4.88     17.27 o 
 -24   3   4      582.47      603.58     27.84 o 
 -23   3   4      242.61      242.28     17.50 o 
 -22   3   4     1243.67     1284.02     38.45 o 
 -21   3   4      646.20      627.98     19.98 o 
 -20   3   4      911.42      888.34     18.03 o 
 -19   3   4     3508.67     3690.91     23.06 o 
 -18   3   4      793.22      883.02     19.68 o 
 -17   3   4     1050.65     1117.84     20.32 o 
 -16   3   4        5.57       13.73     19.89 o 
 -15   3   4     1307.82     1326.53     25.52 o 
 -14   3   4     1144.72     1080.83     39.60 o 
 -13   3   4       12.75       14.61     15.63 o 
 -12   3   4      646.00      604.59     18.49 o 
 -11   3   4     3690.96     3493.34     96.68 o 
 -10   3   4     1698.36     1780.22     53.46 o 
  -9   3   4     9306.01     8815.79    182.79 o 
  -8   3   4      138.80      146.19     17.17 o 
  -7   3   4    13737.05    14247.94    271.39 o 
  -6   3   4       28.32       34.83     18.91 o 
  -5   3   4    17428.41    18613.70    309.55 o 
  -4   3   4      585.53      588.64     17.26 o 
  -3   3   4     3800.74     3549.51     57.26 o 
  -2   3   4     2204.78     2030.08     32.77 o 
  -1   3   4     6353.16     5842.24     88.70 o 
   0   3   4    36393.15    38958.42   1806.47 o 
   1   3   4      616.54      579.03     18.09 o 
   2   3   4     4199.16     3934.82     57.32 o 
   3   3   4    13427.09    12894.15    186.87 o 
   4   3   4    26111.74    27295.16    611.09 o 
   5   3   4     1472.30     1476.92     18.72 o 
   6   3   4    11304.00    11473.89    186.41 o 
   7   3   4     6631.35     7212.28    113.65 o 
   8   3   4     1598.43     1304.50     23.59 o 
   9   3   4       11.87       22.51     17.19 o 
  10   3   4     1892.43     1721.20     45.04 o 
  11   3   4        9.71       14.07     14.86 o 
  12   3   4     6247.80     5618.51     85.69 o 
  13   3   4     2048.12     1847.03     32.55 o 
  14   3   4     5115.56     4956.63     33.79 o 
  15   3   4      661.35      657.60     27.86 o 
  16   3   4     3323.12     3397.94     33.51 o 
  17   3   4     1746.69     1714.02     27.17 o 
  18   3   4     3858.49     3815.34     79.78 o 
  19   3   4      302.18      307.60     22.19 o 
  20   3   4        6.28        7.08     20.61 o 
  21   3   4     2896.14     2821.69    116.29 o 
  22   3   4       16.39       16.71     21.70 o 
  23   3   4     1074.22     1114.48     40.62 o 
  24   3   4        2.83       -1.44     24.74 o 
  25   3   4      814.40      810.42     63.79 o 
 -24   4   4     1800.82     1850.97     65.42 o 
 -23   4   4        1.30        5.30     16.30 o 
 -22   4   4      621.27      681.49     20.17 o 
 -21   4   4      152.69      157.09     16.71 o 
 -20   4   4      728.75      770.92     24.99 o 
 -19   4   4       46.45       58.86     16.29 o 
 -18   4   4      974.93     1090.95     24.29 o 
 -17   4   4       38.16       18.01     16.17 o 
 -16   4   4      901.39      965.13     28.98 o 
 -15   4   4       67.26       82.16     19.65 o 
 -14   4   4      507.15      508.28     18.45 o 
 -13   4   4     1421.57     1309.76     32.47 o 
 -12   4   4      586.16      557.46     20.07 o 
 -11   4   4     3940.36     3917.09     87.03 o 
 -10   4   4     1043.08      995.29     37.64 o 
  -9   4   4     1324.02     1334.46     19.69 o 
  -8   4   4       14.61       37.86     12.38 o 
  -7   4   4      123.24      118.28     15.03 o 
  -6   4   4     2273.84     2204.65     31.55 o 
  -5   4   4     4151.31     4177.05     69.18 o 
  -4   4   4      760.10      880.15     15.75 o 
  -3   4   4     7540.90     7807.65    197.40 o 
  -2   4   4      126.71      128.88     15.19 o 
  -1   4   4     5977.65     6007.39     78.64 o 
   0   4   4     1120.91     1059.09     16.48 o 
   1   4   4     2151.90     2132.52     25.85 o 
   2   4   4       41.20       59.35     12.67 o 
   3   4   4      668.77      730.66     15.03 o 
   4   4   4       93.97      100.47     13.61 o 
   5   4   4    10903.44    12151.85    136.42 o 
   6   4   4     2560.35     2541.37     30.67 o 
   7   4   4     3294.95     3286.35     60.46 o 
   8   4   4     5793.99     5487.13     87.65 o 
   9   4   4      611.64      622.65     13.17 o 
  10   4   4     1049.72     1013.81     17.36 o 
  11   4   4     1493.07     1466.88     30.56 o 
  12   4   4        9.01        0.11     15.00 o 
  13   4   4       45.01       42.09     16.66 o 
  14   4   4     1182.53     1078.83     28.21 o 
  15   4   4       53.55       67.00     24.43 o 
  16   4   4        4.49      -22.91     22.91 o 
  17   4   4      202.51      199.70     22.73 o 
  18   4   4      118.77      104.20     21.52 o 
  19   4   4        0.28      -15.13     20.54 o 
  20   4   4      642.71      672.19     45.26 o 
  21   4   4       35.50       24.91     19.54 o 
  22   4   4       19.17       25.84     24.58 o 
  23   4   4      257.69      226.30     23.45 o 
  24   4   4      751.02      620.62     56.36 o 
 -23   5   4      128.01      136.11     13.92 o 
 -22   5   4        1.80        8.16     13.73 o 
 -21   5   4       11.65       15.71     14.89 o 
 -20   5   4       86.92       94.28     13.83 o 
 -19   5   4      213.25      224.59     14.92 o 
 -18   5   4       33.72       12.25     15.55 o 
 -17   5   4      120.25      140.30     14.38 o 
 -16   5   4     1782.42     1753.09     24.65 o 
 -15   5   4     1780.78     1755.35     36.22 o 
 -14   5   4      344.22      383.42     16.18 o 
 -13   5   4     2431.79     2472.75     51.44 o 
 -12   5   4      725.66      731.58     18.63 o 
 -11   5   4      876.53      795.09     14.48 o 
 -10   5   4      426.77      440.91     19.32 o 
  -9   5   4      360.17      309.07     15.96 o 
  -8   5   4     1903.55     1898.38     31.70 o 
  -7   5   4     1572.27     1472.28     30.62 o 
  -6   5   4      169.46      169.05     14.11 o 
  -5   5   4      267.06      256.63     14.27 o 
  -4   5   4     1567.27     1894.07    143.16 o 
  -3   5   4     7145.00     7504.82    145.80 o 
  -2   5   4        3.87        2.47     13.93 o 
  -1   5   4     2223.08     2321.83     31.56 o 
   0   5   4     1938.34     1827.93     21.17 o 
   1   5   4     2811.24     2922.18     42.37 o 
   2   5   4     1958.16     1997.23     37.89 o 
   3   5   4     3723.92     4066.14     62.26 o 
   4   5   4     2146.89     2143.09     25.70 o 
   5   5   4     1773.29     1725.44     22.98 o 
   6   5   4      261.93      229.00     13.71 o 
   7   5   4      137.32      122.28     14.26 o 
   8   5   4     5262.73     5168.86     66.96 o 
   9   5   4        0.28       10.31     15.20 o 
  10   5   4     3496.57     3457.50     74.62 o 
  11   5   4       73.98       75.39     14.18 o 
  12   5   4     1612.24     1781.48     32.84 o 
  13   5   4     2067.47     2169.58     44.41 o 
  14   5   4       82.18       94.34     20.20 o 
  15   5   4     2720.74     2808.24     62.94 o 
  16   5   4       99.18       76.16     17.31 o 
  17   5   4      499.62      450.18     22.04 o 
  18   5   4     1095.54     1059.85     57.30 o 
  19   5   4      795.64      742.11     28.80 o 
  20   5   4      898.14      823.51     24.04 o 
  21   5   4      834.69      824.37     40.48 o 
  22   5   4       24.09       35.27     28.98 o 
  23   5   4     1009.65      856.82     52.11 o 
 -22   6   4     2134.01     1938.95     63.12 o 
 -21   6   4      261.16      221.00     16.27 o 
 -20   6   4      607.26      648.58     32.23 o 
 -19   6   4      373.03      385.12     17.97 o 
 -18   6   4     1281.50     1241.68     29.82 o 
 -17   6   4      984.29      996.98     25.88 o 
 -16   6   4     2662.96     2763.12     53.51 o 
 -15   6   4      228.49      205.47     15.57 o 
 -14   6   4     6687.88     6934.15    201.87 o 
 -13   6   4     2533.38     2541.11     49.44 o 
 -12   6   4      679.90      679.42     16.42 o 
 -11   6   4     2255.15     2385.38     32.63 o 
 -10   6   4       70.11       78.84     14.07 o 
  -9   6   4     3322.64     3445.58     49.72 o 
  -8   6   4     1862.29     1817.49     30.77 o 
  -7   6   4      128.86      109.25     11.96 o 
  -6   6   4     4466.13     4696.44    100.61 o 
  -5   6   4     2492.10     2449.38     48.01 o 
  -4   6   4     1266.64     1375.63     30.34 o 
  -3   6   4     3342.54     3446.65     43.61 o 
  -2   6   4        4.75        5.14     13.42 o 
  -1   6   4     9746.79     9963.74    154.10 o 
   0   6   4     2358.05     2450.09     37.55 o 
   1   6   4     2640.34     2710.04     56.32 o 
   2   6   4       22.73        4.18     11.12 o 
   3   6   4     3334.69     3560.49     32.49 o 
   4   6   4     1586.29     1584.93     28.03 o 
   5   6   4      869.27      814.75     19.40 o 
   6   6   4      342.99      354.75     11.62 o 
   7   6   4     6286.88     6143.13     80.92 o 
   8   6   4      849.25      820.95     17.14 o 
   9   6   4     2615.60     2905.90     42.66 o 
  10   6   4     1899.19     2024.73     29.06 o 
  11   6   4      884.14      967.36     23.51 o 
  12   6   4        2.59       -0.37     12.42 o 
  13   6   4       95.05      124.20     17.81 o 
  14   6   4       52.32       39.64     15.94 o 
  15   6   4      158.25      161.66     17.74 o 
  16   6   4        4.51       25.76     16.86 o 
  17   6   4       87.99       94.61     17.20 o 
  18   6   4      803.55      819.94     36.99 o 
  19   6   4       58.47       73.83     23.77 o 
  20   6   4      629.22      574.28     43.50 o 
  21   6   4      545.90      531.84     25.24 o 
  22   6   4      205.86      243.99     22.18 o 
 -20   7   4     1026.72      928.64     43.99 o 
 -19   7   4      798.15      747.10     28.34 o 
 -18   7   4      679.80      664.35     23.65 o 
 -17   7   4      202.05      213.89     14.25 o 
 -16   7   4      258.88      236.15     14.42 o 
 -15   7   4      223.08      215.70     17.26 o 
 -14   7   4       64.68       71.28     12.35 o 
 -13   7   4     1606.40     1584.72     44.21 o 
 -12   7   4        8.04        2.35     11.92 o 
 -11   7   4      936.23      907.07     22.74 o 
 -10   7   4       12.69        5.90     14.85 o 
  -9   7   4      388.12      382.54     14.77 o 
  -8   7   4      639.27      632.81     16.31 o 
  -7   7   4     2367.11     2548.55     43.43 o 
  -6   7   4     5487.06     5864.86    119.75 o 
  -5   7   4     3720.77     3978.43     82.41 o 
  -4   7   4       22.40       24.74     18.54 o 
  -3   7   4      171.17      183.54     15.59 o 
  -2   7   4        1.74       21.92     15.90 o 
  -1   7   4      426.49      396.79     16.76 o 
   0   7   4       50.93       64.75     18.65 o 
   1   7   4      247.66      287.32     15.56 o 
   2   7   4      904.22      931.86     27.28 o 
   3   7   4     6156.32     6840.33    121.06 o 
   4   7   4     2264.28     2513.89     42.74 o 
   5   7   4     1011.16     1107.08     18.22 o 
   6   7   4       68.32       90.85     13.71 o 
   7   7   4      220.35      197.19     12.89 o 
   8   7   4     3137.00     3322.39     46.76 o 
   9   7   4      199.05      208.49     14.40 o 
  10   7   4      831.54      880.00     28.70 o 
  11   7   4       59.37       39.84     14.23 o 
  12   7   4      216.63      208.07     14.41 o 
  13   7   4      360.35      296.24     15.68 o 
  14   7   4      309.45      340.42     15.87 o 
  15   7   4      172.26      173.59     18.28 o 
  16   7   4      498.99      460.73     20.60 o 
  17   7   4       22.42       55.54     16.10 o 
  18   7   4      224.54      215.85     20.50 o 
  19   7   4       98.44      120.80     21.14 o 
  20   7   4        5.41       31.77     19.00 o 
 -18   8   4      180.28      180.40     20.11 o 
 -17   8   4      298.04      295.09     17.90 o 
 -16   8   4      369.99      354.11     19.45 o 
 -15   8   4        0.54        2.37     15.40 o 
 -14   8   4     1172.04     1228.11     37.04 o 
 -13   8   4     1301.40     1227.50     30.36 o 
 -12   8   4      364.49      381.71     13.06 o 
 -11   8   4      124.51      151.66     13.77 o 
 -10   8   4      325.51      384.84     12.86 o 
  -9   8   4       38.85       46.72     12.24 o 
  -8   8   4      148.00      186.53     13.64 o 
  -7   8   4        2.12       -1.06     15.43 o 
  -6   8   4     2426.33     2637.46     40.35 o 
  -5   8   4     1037.38     1168.30     30.27 o 
  -4   8   4     1651.84     1753.70     31.98 o 
  -3   8   4     1211.27     1320.68     22.38 o 
  -2   8   4       92.66       90.45     13.26 o 
  -1   8   4     3877.25     4387.28     59.07 o 
   0   8   4      343.63      361.45     14.62 o 
   1   8   4     1866.78     2085.53     27.88 o 
   2   8   4        8.40       24.16     16.30 o 
   3   8   4      805.16      898.78     13.03 o 
   4   8   4      789.93      912.54     16.19 o 
   5   8   4      337.75      401.66     12.63 o 
   6   8   4      233.53      215.13     12.35 o 
   7   8   4      612.72      656.15     21.02 o 
   8   8   4      582.70      611.68     21.54 o 
   9   8   4      756.14      789.12     16.54 o 
  10   8   4      731.53      782.85     25.06 o 
  11   8   4       67.28       65.44     14.52 o 
  12   8   4       36.48       47.20     15.32 o 
  13   8   4       25.43       23.83     16.50 o 
  14   8   4       30.94       52.22     15.53 o 
  15   8   4       91.59      104.63     16.05 o 
  16   8   4      163.09      176.79     15.85 o 
  17   8   4      130.62      170.97     15.31 o 
  18   8   4      777.82      594.62     42.56 o 
 -15   9   4      161.29      201.14     22.17 o 
 -14   9   4        5.83       37.83     18.60 o 
 -13   9   4      862.72      928.95     16.75 o 
 -12   9   4      473.30      423.99     25.47 o 
 -11   9   4     1680.90     1715.94     29.92 o 
 -10   9   4       90.79      128.28     16.64 o 
  -9   9   4      930.08      955.40     32.03 o 
  -8   9   4       41.01       34.74     12.48 o 
  -7   9   4      523.02      462.47     28.35 o 
  -6   9   4       98.91       99.19     17.38 o 
  -5   9   4     2770.58     2872.98     61.69 o 
  -4   9   4      871.32      894.56     19.03 o 
  -3   9   4     2342.93     2481.44     40.79 o 
  -2   9   4      518.33      530.08     17.71 o 
  -1   9   4      570.84      610.42     18.75 o 
   0   9   4      999.38     1100.25     20.09 o 
   1   9   4      146.37      159.85     14.30 o 
   2   9   4      372.42      397.80     13.42 o 
   3   9   4      438.79      466.04     11.11 o 
   4   9   4     1259.87     1355.69     31.74 o 
   5   9   4      166.74      156.15     12.33 o 
   6   9   4     1280.78     1301.92     28.00 o 
   7   9   4      397.38      363.05     14.92 o 
   8   9   4     1631.08     1590.02     51.55 o 
   9   9   4      148.14      124.30     10.08 o 
  10   9   4      248.37      264.39     17.31 o 
  11   9   4      169.38      161.12     19.68 o 
  12   9   4      164.01      143.63     21.08 o 
  13   9   4        4.52       36.18     17.45 o 
  14   9   4      370.12      318.06     19.38 o 
  15   9   4       26.84       -6.77     15.21 o 
 -11  10   4       20.74       22.35     13.08 o 
 -10  10   4      101.97      128.58     16.41 o 
  -9  10   4      698.63      625.01     33.47 o 
  -8  10   4        0.15      -13.57     13.57 o 
  -7  10   4      358.30      346.20     26.01 o 
  -6  10   4       74.55       93.23     14.52 o 
  -5  10   4       62.67       50.20     15.68 o 
  -4  10   4       72.76       69.09     17.08 o 
  -3  10   4        6.76       -0.85     17.09 o 
  -2  10   4        1.72        6.41     16.01 o 
  -1  10   4       28.43       35.99     13.22 o 
   0  10   4       63.01       70.53     15.84 o 
   1  10   4      409.32      442.73     20.05 o 
   2  10   4        0.92       -7.15     14.60 o 
   3  10   4       30.66       29.11     14.46 o 
   4  10   4      789.61      859.69     31.64 o 
   5  10   4       82.24      101.04     17.75 o 
   6  10   4      495.00      560.40     17.28 o 
   7  10   4      250.57      273.79     22.80 o 
   8  10   4        0.47      -11.30     13.49 o 
   9  10   4       41.58       57.27     14.17 o 
  10  10   4        0.40       -2.76     14.98 o 
  11  10   4       40.68       54.76     17.58 o 
  -3  11   4      161.39      123.88     12.49 o 
  -2  11   4      385.91      342.39     31.69 o 
  -1  11   4      452.73      418.64     16.71 o 
   0  11   4       65.04       63.05     14.86 o 
   1  11   4        5.02      -13.68     13.68 o 
   2  11   4       93.42       58.58     13.84 o 
   3  11   4       20.85        4.12     15.06 o 
 -26   1   5      566.20      492.32     41.30 o 
 -25   1   5       40.10       27.40     17.44 o 
 -24   1   5      137.57      156.38     19.77 o 
 -23   1   5      514.82      495.75     18.77 o 
 -22   1   5      362.92      379.69     18.40 o 
 -21   1   5       88.37       93.98     18.27 o 
 -20   1   5     2200.29     2429.75     26.99 o 
 -19   1   5      367.09      429.33     20.61 o 
 -18   1   5     3897.12     4301.00     44.11 o 
 -17   1   5     5800.67     6096.30     82.36 o 
 -16   1   5     1683.83     1672.15     33.87 o 
 -15   1   5     1084.75      967.96     20.65 o 
 -14   1   5      138.48      157.06     19.44 o 
 -13   1   5        3.17        7.37     19.17 o 
 -12   1   5      391.95      298.64     18.00 o 
 -11   1   5     1303.01     1230.97     31.45 o 
 -10   1   5     2239.83     1919.26     23.24 o 
  -9   1   5    21515.86    23181.90    353.94 o 
  -8   1   5     4307.20     4148.73     84.75 o 
  -7   1   5    15224.47    15820.16    373.27 o 
  -6   1   5       94.07       73.70     19.15 o 
  -5   1   5     1526.04     1444.08     31.43 o 
  -4   1   5      625.28      580.50     24.97 o 
  -3   1   5     3242.38     2940.43    103.08 o 
  -2   1   5    12966.45    12388.86    211.49 o 
  -1   1   5     1678.53     1512.76     48.80 o 
   0   1   5      957.02      800.30     26.56 o 
   2   1   5       18.14       45.16     29.89 o 
   3   1   5     5071.17     4864.71    136.26 o 
   4   1   5     7505.39     7093.40    209.92 o 
   5   1   5     4956.01     4668.22    120.92 o 
   6   1   5       46.57       74.20     24.53 o 
   7   1   5       67.83       57.83     24.51 o 
   8   1   5     1055.47     1082.87     24.45 o 
   9   1   5      689.82      676.78     23.28 o 
  10   1   5       53.60       93.11     21.52 o 
  11   1   5     4692.91     4233.92     95.44 o 
  12   1   5     4416.02     4263.99     83.56 o 
  13   1   5     1009.37      967.74     27.51 o 
  14   1   5     2595.73     2565.77     48.48 o 
  15   1   5     1426.08     1426.19     30.99 o 
  16   1   5      577.05      609.23     29.69 o 
  17   1   5      130.78      121.82     30.30 o 
  18   1   5      521.40      505.41     29.66 o 
  19   1   5       53.54       89.62     26.73 o 
  20   1   5      270.71      244.15     26.83 o 
  21   1   5      317.90      344.14     25.71 o 
  22   1   5     1420.15     1488.26     43.50 o 
  23   1   5      136.93      173.52     31.72 o 
  24   1   5     2214.43     2257.88     51.79 o 
  25   1   5      202.67      184.53     41.26 o 
 -26   2   5      143.24       97.67     14.95 o 
 -25   2   5       23.02       20.04     15.60 o 
 -24   2   5      113.92      116.15     17.03 o 
 -23   2   5       42.13       42.73     17.15 o 
 -22   2   5     1226.08     1188.86     17.12 o 
 -21   2   5      146.13      148.99     16.89 o 
 -20   2   5     1281.74     1286.23     22.28 o 
 -19   2   5       14.54       -4.64     19.28 o 
 -18   2   5     2530.82     2676.90     46.93 o 
 -17   2   5     1523.44     1624.01     23.82 o 
 -16   2   5       22.31       24.13     23.05 o 
 -15   2   5      798.40      671.99     19.72 o 
 -14   2   5     1046.08     1081.91     30.91 o 
 -13   2   5     6834.69     6564.83     91.30 o 
 -12   2   5      459.41      493.99     20.31 o 
 -11   2   5     4440.84     4212.89     82.21 o 
 -10   2   5      989.99     1082.27     20.56 o 
  -9   2   5    29696.94    33063.61    528.01 o 
  -8   2   5       49.87       22.29     18.93 o 
  -7   2   5     4288.07     3977.75     94.82 o 
  -6   2   5       37.48       76.01     19.90 o 
  -5   2   5     5133.66     4901.00     71.79 o 
  -4   2   5     3620.87     3331.52    104.64 o 
  -3   2   5     2443.18     2346.26     66.80 o 
  -2   2   5     2034.66     1955.85     83.94 o 
  -1   2   5     6483.13     6101.04    191.06 o 
   0   2   5    26284.61    28143.17    143.40 o 
   1   2   5       52.69      489.28    205.86 o 
   2   2   5    23696.41    24060.03    446.25 o 
   3   2   5     1507.82     1373.58     30.45 o 
   4   2   5    12613.49    12263.71    255.54 o 
   5   2   5     2657.20     2558.13     41.53 o 
   6   2   5    12429.19    12528.46    251.96 o 
   7   2   5      729.76      953.33     20.33 o 
   8   2   5      452.85      297.83     21.23 o 
   9   2   5     6500.38     6596.45    223.84 o 
  10   2   5      140.73       74.45     19.66 o 
  11   2   5     5716.46     5949.01    226.28 o 
  12   2   5     1872.43     1922.27     51.63 o 
  13   2   5     3580.26     3567.35     68.14 o 
  14   2   5     3906.90     3703.56     80.99 o 
  15   2   5     5598.40     5448.35     81.99 o 
  16   2   5     1071.62     1139.27     32.14 o 
  17   2   5     2548.29     2588.24     31.94 o 
  18   2   5        8.49       18.65     23.86 o 
  19   2   5     3751.66     3827.24     96.20 o 
  20   2   5      176.25      169.64     21.35 o 
  21   2   5     1508.43     1508.99     28.20 o 
  22   2   5        0.75      -14.51     19.08 o 
  23   2   5     1453.66     1508.32     76.06 o 
  24   2   5       99.68       75.98     27.33 o 
  25   2   5      267.91      241.15     28.42 o 
 -25   3   5        3.71        3.24     16.86 o 
 -24   3   5       95.09       91.54     19.17 o 
 -23   3   5      128.26      143.45     18.51 o 
 -22   3   5       42.49       52.41     15.37 o 
 -21   3   5      748.04      783.36     18.01 o 
 -20   3   5      311.15      355.39     14.66 o 
 -19   3   5      122.67       98.81     17.66 o 
 -18   3   5      419.98      458.27     18.52 o 
 -17   3   5      460.01      478.89     17.79 o 
 -16   3   5       34.65       34.54     19.70 o 
 -15   3   5       29.37       37.04     22.81 o 
 -14   3   5      458.92      457.09     19.24 o 
 -13   3   5      658.79      680.60     18.39 o 
 -12   3   5     3073.13     3018.66     78.72 o 
 -11   3   5       56.70       60.75     19.34 o 
 -10   3   5     3079.30     3030.19     86.42 o 
  -9   3   5      377.61      362.86     18.43 o 
  -8   3   5      197.79      182.45     18.32 o 
  -7   3   5     7752.61     7817.80    205.25 o 
  -6   3   5     1347.69     1458.57     49.29 o 
  -5   3   5      264.67      288.03     18.11 o 
  -4   3   5     1380.77     1441.13     19.89 o 
  -3   3   5     4648.02     4739.30     63.65 o 
  -2   3   5     4383.72     4511.91     43.05 o 
  -1   3   5      501.22      499.82     17.68 o 
   0   3   5     3499.38     3247.22     64.97 o 
   1   3   5      779.00      778.62     24.99 o 
   2   3   5     2712.52     2641.32     43.62 o 
   3   3   5     7530.59     7557.20    161.27 o 
   4   3   5      833.86      749.26     18.48 o 
   5   3   5      210.90      187.17     16.84 o 
   6   3   5    10358.48    10631.71    176.40 o 
   7   3   5     2707.18     2722.79     49.96 o 
   8   3   5      580.63      535.85     16.91 o 
   9   3   5     1110.27     1180.81     27.04 o 
  10   3   5       14.00       32.10     17.96 o 
  11   3   5     1303.49     1354.56     36.55 o 
  12   3   5      127.51      115.77     19.37 o 
  13   3   5     1225.26     1272.18     39.29 o 
  14   3   5      394.04      342.34     23.54 o 
  15   3   5      375.92      359.74     26.58 o 
  16   3   5      374.95      297.58     25.00 o 
  17   3   5       26.30       24.00     22.75 o 
  18   3   5       25.56        5.32     22.25 o 
  19   3   5      169.24      161.62     24.29 o 
  20   3   5        0.89        2.24     20.30 o 
  21   3   5     1267.02     1186.57     44.12 o 
  22   3   5       12.09       -4.71     29.22 o 
  23   3   5       26.47        1.17     22.65 o 
  24   3   5       48.03       58.07     23.44 o 
  25   3   5        0.05       -6.15     20.91 o 
 -24   4   5       13.59       16.33     17.27 o 
 -23   4   5      257.42      253.11     21.80 o 
 -22   4   5     1417.99     1454.30     25.32 o 
 -21   4   5      433.39      413.86     17.25 o 
 -20   4   5      678.35      682.47     15.34 o 
 -19   4   5     1316.95     1327.10     18.37 o 
 -18   4   5      694.47      714.57     17.28 o 
 -17   4   5      315.16      346.46     18.00 o 
 -16   4   5      853.00      842.57     18.07 o 
 -15   4   5       13.87        0.39     17.66 o 
 -14   4   5      668.96      645.17     18.56 o 
 -13   4   5     4037.19     3969.14     79.81 o 
 -12   4   5       25.33       31.54     15.45 o 
 -11   4   5     4155.08     4067.03     85.89 o 
 -10   4   5        2.57      -12.74     17.46 o 
  -9   4   5     2467.38     2297.84     46.26 o 
  -8   4   5     2224.49     2173.84     35.54 o 
  -7   4   5     1307.75     1186.22     30.43 o 
  -6   4   5       24.65       45.03     16.20 o 
  -5   4   5     7595.80     7991.24    155.39 o 
  -4   4   5      516.87      439.14     17.32 o 
  -3   4   5     1407.78     1404.43     23.46 o 
  -2   4   5      915.43      844.07     15.38 o 
  -1   4   5       42.25      102.81     17.11 o 
   0   4   5     2004.99     1818.68     43.20 o 
   1   4   5      377.34      506.68     14.91 o 
   2   4   5    36260.71    39155.57    824.28 o 
   3   4   5     8090.42     8831.48    126.83 o 
   4   4   5    10521.42    10519.56    183.34 o 
   5   4   5     1531.22     1633.32     27.85 o 
   6   4   5     6689.84     6253.46    116.52 o 
   7   4   5      641.98      680.24     24.72 o 
   8   4   5       42.40       45.58     15.59 o 
   9   4   5       18.14       27.24     16.03 o 
  10   4   5     3092.77     2827.40     57.40 o 
  11   4   5     4651.99     4528.59    124.03 o 
  12   4   5     5626.75     5626.13    148.88 o 
  13   4   5     6196.61     6273.27    164.43 o 
  14   4   5     5947.49     6073.86     68.54 o 
  15   4   5     2124.27     2281.28     42.15 o 
  16   4   5      552.24      602.87     39.97 o 
  17   4   5     2545.48     2671.61     97.55 o 
  18   4   5      619.59      604.50     22.62 o 
  19   4   5      530.20      548.29     27.85 o 
  20   4   5      421.30      416.79     20.89 o 
  21   4   5     2522.57     2644.96    172.41 o 
  22   4   5      225.82      241.16     41.12 o 
  23   4   5     2091.57     1891.61     99.38 o 
  24   4   5      233.35      226.01     22.31 o 
 -23   5   5       22.96       12.80     15.21 o 
 -22   5   5      478.51      486.95     16.51 o 
 -21   5   5       59.44       81.25     17.00 o 
 -20   5   5       78.67       64.14     14.30 o 
 -19   5   5        7.25      -10.71     13.21 o 
 -18   5   5      609.09      598.61     13.80 o 
 -17   5   5      118.76       99.12     15.14 o 
 -16   5   5     1893.43     1922.79     42.62 o 
 -15   5   5      423.68      423.05     16.55 o 
 -14   5   5      673.38      717.54     15.51 o 
 -13   5   5      593.70      586.23     21.31 o 
 -12   5   5     1082.28     1171.49     27.91 o 
 -11   5   5     1468.00     1417.06     33.77 o 
 -10   5   5      769.37      736.15     20.50 o 
  -9   5   5     1031.03      963.25     19.59 o 
  -8   5   5        3.74        6.84     13.55 o 
  -7   5   5      292.35      274.40     16.19 o 
  -6   5   5      880.92      842.58     17.56 o 
  -5   5   5      884.42      805.07     20.85 o 
  -4   5   5       10.88        5.96     15.87 o 
  -3   5   5     8319.37     8406.93    122.15 o 
  -2   5   5     2767.95     2960.21     53.57 o 
  -1   5   5     5677.31     5777.37     89.02 o 
   0   5   5     1990.74     1982.84     28.49 o 
   1   5   5        7.71        2.42     13.40 o 
   2   5   5      101.64      109.84     14.76 o 
   3   5   5      324.77      312.04     14.93 o 
   4   5   5       24.86       31.25     12.83 o 
   5   5   5     1190.94     1156.59     21.78 o 
   6   5   5     2094.41     2185.63     43.07 o 
   7   5   5      971.52      965.10     15.88 o 
   8   5   5     2387.23     2274.51     40.03 o 
   9   5   5      387.08      422.24     16.32 o 
  10   5   5      628.85      606.58     15.93 o 
  11   5   5     1401.63     1594.59     23.67 o 
  12   5   5     3782.32     4086.34     92.97 o 
  13   5   5      426.11      422.35     21.59 o 
  14   5   5        3.15        8.98     17.54 o 
  15   5   5     1071.62     1081.44     33.51 o 
  16   5   5      195.16      215.76     21.81 o 
  17   5   5      181.58      166.13     21.27 o 
  18   5   5       45.41       61.70     20.47 o 
  19   5   5      115.04      105.27     20.02 o 
  20   5   5      748.38      757.42     25.64 o 
  21   5   5      632.51      618.24     24.85 o 
  22   5   5        4.25       -3.13     22.57 o 
  23   5   5       13.66        7.13     21.97 o 
 -22   6   5        1.77       18.04     14.64 o 
 -21   6   5       10.60        7.60     13.49 o 
 -20   6   5       49.03       56.91     16.82 o 
 -19   6   5      319.24      331.15     17.20 o 
 -18   6   5      239.06      215.25     12.48 o 
 -17   6   5      346.54      360.18     16.91 o 
 -16   6   5        2.23       -1.35     12.79 o 
 -15   6   5      581.94      567.52     23.64 o 
 -14   6   5       29.37      -58.77     58.77 o 
 -13   6   5      223.34      197.99     14.29 o 
 -12   6   5       81.79       82.50     12.65 o 
 -11   6   5       17.78       25.58     14.89 o 
 -10   6   5        3.26       -8.44     14.75 o 
  -9   6   5      685.58      765.74     19.69 o 
  -8   6   5      398.62      417.15     14.80 o 
  -7   6   5      787.54      791.88     18.88 o 
  -6   6   5     1552.42     1408.00     32.67 o 
  -5   6   5      242.03      279.80     13.92 o 
  -4   6   5        0.42        6.38     11.83 o 
  -3   6   5      203.38      165.52     13.81 o 
  -2   6   5      181.49      193.22     13.67 o 
  -1   6   5      325.01      323.11     15.55 o 
   0   6   5        0.85       -4.60     13.57 o 
   1   6   5       14.64       22.45     15.38 o 
   2   6   5      596.56      670.75     15.03 o 
   3   6   5     1125.39     1277.57     20.96 o 
   4   6   5      122.10      126.55     12.53 o 
   5   6   5      515.96      455.68     12.96 o 
   6   6   5     1129.53     1072.27     28.13 o 
   7   6   5      978.18      970.18     20.04 o 
   8   6   5      187.90      211.49     15.35 o 
   9   6   5      108.77      128.75     18.27 o 
  10   6   5      132.82      190.37     15.31 o 
  11   6   5     2572.84     2745.18     64.37 o 
  12   6   5       99.38      112.46     14.84 o 
  13   6   5       84.47       80.89     15.18 o 
  14   6   5        8.55       -7.15     17.07 o 
  15   6   5       94.67       74.14     17.77 o 
  16   6   5       49.36       23.06     17.58 o 
  17   6   5      322.65      310.08     18.19 o 
  18   6   5        2.51       -3.59     17.09 o 
  19   6   5      629.11      650.83     49.52 o 
  20   6   5       74.68      123.38     25.97 o 
  21   6   5       60.66       27.06     22.62 o 
 -20   7   5      707.62      660.46     32.25 o 
 -19   7   5      184.13      205.49     16.86 o 
 -18   7   5      663.48      679.91     30.49 o 
 -17   7   5       14.79        1.53     13.59 o 
 -16   7   5     1043.76     1008.50     41.42 o 
 -15   7   5        5.70       17.13     12.31 o 
 -14   7   5     2212.89     2216.30     49.85 o 
 -13   7   5     2322.88     2395.43     70.61 o 
 -12   7   5     2490.52     2424.21     63.73 o 
 -11   7   5     1536.43     1524.59     16.09 o 
 -10   7   5      107.90      116.62     18.54 o 
  -9   7   5      308.46      286.69     17.11 o 
  -8   7   5      377.65      432.40     14.98 o 
  -7   7   5      110.01      127.81     17.14 o 
  -6   7   5      690.45      747.31     30.72 o 
  -5   7   5      403.87      414.36     17.28 o 
  -4   7   5     2013.47     2141.37     29.63 o 
  -3   7   5     2862.83     2971.37     54.10 o 
  -2   7   5      317.96      356.73     16.51 o 
  -1   7   5      863.38      960.24     21.85 o 
   0   7   5      377.80      434.88     15.76 o 
   1   7   5       56.27       83.39     14.35 o 
   2   7   5      484.78      567.97     15.88 o 
   3   7   5      375.75      431.16     19.79 o 
   4   7   5       55.32       80.50     15.46 o 
   5   7   5      233.39      221.95     13.20 o 
   6   7   5      521.36      571.72     13.31 o 
   7   7   5     1620.26     1676.54     26.85 o 
   8   7   5      932.43      982.67     19.60 o 
   9   7   5     1170.51     1282.48     28.30 o 
  10   7   5     1412.71     1570.95     26.73 o 
  11   7   5        7.26       32.24     15.57 o 
  12   7   5      209.96      221.72     13.33 o 
  13   7   5        3.67       20.28     16.43 o 
  14   7   5      108.71       94.87     14.67 o 
  15   7   5      309.16      324.89     16.72 o 
  16   7   5     2079.19     1997.53     69.58 o 
  17   7   5     1218.67     1294.95     45.98 o 
  18   7   5      183.95      227.21     18.91 o 
  19   7   5      485.83      354.67     23.77 o 
  20   7   5      222.15      230.22     22.33 o 
 -18   8   5      949.38      871.43     48.49 o 
 -17   8   5      490.23      429.30     14.12 o 
 -16   8   5      682.58      668.02     22.77 o 
 -15   8   5      295.28      281.26     15.81 o 
 -14   8   5      253.85      255.47     21.22 o 
 -13   8   5      415.91      414.62     19.12 o 
 -12   8   5      855.00      827.97     35.67 o 
 -11   8   5      274.90      284.68     15.07 o 
 -10   8   5      131.44      144.16     12.04 o 
  -9   8   5     1702.12     1819.36     30.08 o 
  -8   8   5      343.79      360.05     21.13 o 
  -7   8   5     2383.21     2562.74     67.58 o 
  -6   8   5       34.37       14.77     14.61 o 
  -5   8   5     2195.21     2412.31     29.80 o 
  -4   8   5       26.57       35.56     16.25 o 
  -3   8   5        4.25        1.24     17.74 o 
  -2   8   5     2800.73     3024.11     58.52 o 
  -1   8   5       50.00       79.75     12.08 o 
   0   8   5     2157.87     2285.09     45.89 o 
   1   8   5       68.88       75.06     14.81 o 
   2   8   5     2003.97     2115.96     44.73 o 
   3   8   5      106.73      126.58     13.21 o 
   4   8   5     2771.97     3026.45     68.48 o 
   5   8   5      440.09      471.52     13.43 o 
   6   8   5     3463.90     3862.35     84.29 o 
   7   8   5      123.59      138.97     14.30 o 
   8   8   5     2146.68     2190.07     33.73 o 
   9   8   5     1563.19     1563.41     47.61 o 
  10   8   5      805.73      806.35     32.76 o 
  11   8   5      866.00      873.03     17.83 o 
  12   8   5      436.12      471.09     19.61 o 
  13   8   5       65.54       58.86     15.27 o 
  14   8   5      352.21      412.70     20.95 o 
  15   8   5     1113.01     1056.94     56.05 o 
  16   8   5      564.75      580.23     42.74 o 
  17   8   5     1303.56     1111.29     73.46 o 
 -15   9   5      236.40      210.33     29.74 o 
 -14   9   5      274.21      230.33     27.75 o 
 -13   9   5       77.03       71.92     16.39 o 
 -12   9   5       21.12      -12.90     12.90 o 
 -11   9   5      334.11      349.55     15.60 o 
 -10   9   5        0.59        4.95     16.58 o 
  -9   9   5      322.22      268.25     19.27 o 
  -8   9   5       78.03       81.30     13.13 o 
  -7   9   5      108.09      112.84     11.29 o 
  -6   9   5      511.81      511.05     15.21 o 
  -5   9   5      274.58      290.27     25.53 o 
  -4   9   5     2813.37     2838.70     59.93 o 
  -3   9   5        8.65       30.16     17.07 o 
  -2   9   5     1309.66     1263.80     37.36 o 
  -1   9   5      578.34      582.31     12.03 o 
   0   9   5      122.98      102.81     14.98 o 
   1   9   5      430.37      429.70     16.55 o 
   2   9   5      659.29      666.90     27.49 o 
   3   9   5       15.85       -2.51     10.76 o 
   4   9   5      169.25      147.06     19.21 o 
   5   9   5     1766.54     1748.78     29.63 o 
   6   9   5     1549.74     1560.67     32.13 o 
   7   9   5      237.37      246.78     13.96 o 
   8   9   5       18.04        2.15     12.16 o 
   9   9   5      796.65      804.74     38.40 o 
  10   9   5      309.19      337.71     17.37 o 
  11   9   5        5.36       12.05     16.99 o 
  12   9   5       32.22       20.38     15.31 o 
  13   9   5      105.23       96.58     16.03 o 
  14   9   5      156.00       63.00     21.77 o 
 -11  10   5      928.14      794.98     61.07 o 
 -10  10   5      470.81      477.18     23.06 o 
  -9  10   5     1244.05     1228.87     39.07 o 
  -8  10   5        2.50      -14.15     14.15 o 
  -7  10   5     1194.30     1239.10     31.69 o 
  -6  10   5      162.73      154.32     14.61 o 
  -5  10   5     1719.05     1834.12     46.38 o 
  -4  10   5      643.07      647.94     40.70 o 
  -3  10   5     1338.80     1415.14     58.27 o 
  -2  10   5      676.79      688.20     24.46 o 
  -1  10   5      125.86      145.02     13.49 o 
   0  10   5      997.16     1047.17     25.71 o 
   1  10   5       11.81       17.11     13.12 o 
   2  10   5     1410.01     1437.91     46.18 o 
   3  10   5      109.11       93.85     16.89 o 
   4  10   5      840.64      942.25     20.58 o 
   5  10   5       17.69        7.80     16.50 o 
   6  10   5     1018.59      967.42     31.14 o 
   7  10   5      186.83      193.16     17.78 o 
   8  10   5     1108.62     1140.81     45.26 o 
   9  10   5     1195.17     1251.07     55.89 o 
  10  10   5     1291.13     1149.80     41.79 o 
  -2  11   5       22.83      -18.18     18.54 o 
  -1  11   5      338.00      250.31     14.47 o 
   0  11   5        0.14       19.26     14.15 o 
   1  11   5     1635.50     1445.26     58.70 o 
 -26   0   6      333.61      272.18     55.49 o 
 -25   0   6     1256.18     1260.91     34.53 o 
 -24   0   6      352.51      383.59     29.47 o 
 -23   0   6       91.19       91.05     23.99 o 
 -22   0   6     2994.65     3142.67     67.29 o 
 -21   0   6        6.64      -25.68     25.68 o 
 -20   0   6     6581.95     7117.81    189.45 o 
 -19   0   6      507.69      490.90     50.25 o 
 -18   0   6     2272.68     2745.27     35.42 o 
 -17   0   6      722.79      752.84     33.22 o 
 -16   0   6      416.95      433.61     22.52 o 
 -15   0   6     2814.53     2817.98    105.21 o 
 -14   0   6      774.79      677.16     29.29 o 
 -13   0   6     4159.30     4094.48    116.81 o 
 -12   0   6      375.66      330.19     28.11 o 
 -11   0   6       97.60      119.66     23.10 o 
 -10   0   6    20714.08    22910.37     70.45 o 
  -9   0   6      228.38      443.13     25.90 o 
  -8   0   6       60.47       63.44     29.68 o 
  -7   0   6     3229.72     3013.29     35.17 o 
  -6   0   6     6197.38     6355.17    261.20 o 
  -5   0   6     9889.96     9714.08     54.48 o 
  -4   0   6    17965.80    19477.51    171.45 o 
  -3   0   6    11903.14    11750.24    137.88 o 
  -2   0   6    14206.71    14353.30     72.90 o 
  -1   0   6    19341.18    19007.46     97.51 o 
   0   0   6     4290.79     4247.45     54.92 o 
   1   0   6     9524.57     9808.00     68.80 o 
   2   0   6     3341.25     3185.62     45.92 o 
   3   0   6      530.81      523.26     38.59 o 
   4   0   6      747.27      658.45     36.81 o 
   5   0   6     1803.42     1923.06     43.94 o 
   6   0   6     3205.43     3260.27     63.40 o 
   7   0   6      986.91     1008.95     31.85 o 
   8   0   6        4.17       11.34     25.80 o 
   9   0   6     6322.72     7559.84    255.20 o 
  10   0   6     2953.46     3175.91     53.48 o 
  11   0   6     2480.28     2399.45     51.55 o 
  12   0   6     1242.95     1196.78     43.61 o 
  13   0   6     5199.70     5279.42     70.44 o 
  14   0   6     4550.15     4319.84     64.58 o 
  15   0   6     2185.29     2224.85     58.43 o 
  16   0   6       43.86       64.06     46.35 o 
  17   0   6        0.34        5.44     44.91 o 
  18   0   6      915.06      996.53     58.01 o 
 -26   1   6       39.46       22.74     17.41 o 
 -25   1   6      458.26      450.20     19.82 o 
 -24   1   6      346.79      402.74     20.98 o 
 -23   1   6       13.79       30.46     16.59 o 
 -22   1   6       90.08       71.22     17.60 o 
 -21   1   6      442.33      433.36     18.80 o 
 -20   1   6      141.66      127.14     19.08 o 
 -19   1   6      202.63      221.92     17.65 o 
 -18   1   6      338.17      352.48     23.55 o 
 -17   1   6      769.63      886.68     28.47 o 
 -16   1   6      930.73      950.28     34.86 o 
 -15   1   6     1550.78     1510.92     21.51 o 
 -14   1   6     1302.75     1294.88     19.96 o 
 -13   1   6       19.17       22.99     17.16 o 
 -12   1   6      956.52      929.22     19.49 o 
 -11   1   6      146.10       75.57     17.83 o 
 -10   1   6       83.89      109.08     18.27 o 
  -9   1   6    15659.42    17328.05    202.20 o 
  -8   1   6      964.27      817.47     19.51 o 
  -7   1   6     8134.34     8055.55    195.80 o 
  -6   1   6     3481.87     3349.94     75.43 o 
  -5   1   6      219.53      221.25     19.06 o 
  -4   1   6     3535.00     3462.27    102.48 o 
  -3   1   6     1147.71     1050.08     34.29 o 
  -2   1   6     2004.37     1800.48     90.83 o 
  -1   1   6       70.00        3.30     41.53 o 
   0   1   6     9050.71     8809.36     95.17 o 
   1   1   6     2025.68     1880.56     47.58 o 
   2   1   6     1438.87     1272.60     35.33 o 
   3   1   6     1697.30     1680.26     37.18 o 
   4   1   6     3038.78     2770.50     76.00 o 
   5   1   6       27.39       34.75     20.59 o 
   6   1   6    12363.53    12533.90    296.45 o 
   7   1   6      253.29      287.65     21.74 o 
   8   1   6    12170.18    12679.58    347.10 o 
   9   1   6      113.78       61.26     22.53 o 
  10   1   6      136.32      265.60     25.79 o 
  11   1   6     5681.23     5624.68    345.67 o 
  12   1   6     1717.04     1548.08     47.52 o 
  13   1   6     1690.25     1556.54     52.44 o 
  14   1   6     1293.53     1392.58     34.30 o 
  15   1   6     1652.27     1549.48     30.14 o 
  16   1   6     1157.94     1196.76     44.08 o 
  17   1   6     1090.74     1083.90     32.75 o 
  18   1   6      604.75      631.37     29.30 o 
  19   1   6     1713.39     1669.84     40.52 o 
  20   1   6      562.53      564.98     34.14 o 
  21   1   6      881.79      900.66     37.21 o 
  22   1   6      555.06      578.04     36.22 o 
  23   1   6      166.81      213.94     40.59 o 
  24   1   6      192.51      194.96     42.43 o 
 -25   2   6      253.46      232.61     17.81 o 
 -24   2   6      125.30      129.21     18.19 o 
 -23   2   6       43.22       64.16     15.78 o 
 -22   2   6     1848.62     1834.71     19.47 o 
 -21   2   6      488.15      428.98     20.68 o 
 -20   2   6     3337.72     3449.18     62.13 o 
 -19   2   6       54.00       85.13     17.32 o 
 -18   2   6      626.36      672.44     21.29 o 
 -17   2   6     1357.99     1469.75     41.83 o 
 -16   2   6       33.39       38.82     20.47 o 
 -15   2   6      727.33      711.85     18.13 o 
 -14   2   6        3.35       -2.05     18.78 o 
 -13   2   6      129.15      117.44     17.60 o 
 -12   2   6      210.24      202.73     17.78 o 
 -11   2   6      254.29     1047.49    432.20 o 
 -10   2   6     2165.32     1908.47     32.76 o 
  -9   2   6     3390.83     3313.69     45.51 o 
  -8   2   6      383.06      446.24     18.42 o 
  -7   2   6     3248.84     3130.01     52.22 o 
  -6   2   6      158.20      177.82     17.94 o 
  -5   2   6       32.16       24.20     17.80 o 
  -4   2   6      246.53      232.58     20.09 o 
  -3   2   6       76.45       74.51     22.62 o 
  -2   2   6     1716.13     1560.99     48.31 o 
  -1   2   6     3559.66     3320.68     58.66 o 
   0   2   6     3211.38     3077.14     49.00 o 
   1   2   6    23624.44    24567.28    275.97 o 
   2   2   6      221.79      196.94     20.57 o 
   3   2   6     2572.62     2309.49     31.22 o 
   4   2   6     9625.32     9376.56    182.95 o 
   5   2   6      110.94      101.75     14.17 o 
   6   2   6        1.78       19.37     19.02 o 
   7   2   6     2095.42     2166.57     67.30 o 
   8   2   6     1168.29     1146.04     22.95 o 
   9   2   6      239.83      310.73     20.29 o 
  10   2   6      811.60      762.49     21.20 o 
  11   2   6     2478.53     2489.66     73.60 o 
  12   2   6     3529.85     3444.04    114.44 o 
  13   2   6      536.74      436.02     27.96 o 
  14   2   6     1854.86     1744.59     33.69 o 
  15   2   6      252.21      245.38     27.36 o 
  16   2   6      203.41      206.20     25.69 o 
  17   2   6       33.87       29.23     28.52 o 
  18   2   6      960.77     1023.95     30.55 o 
  19   2   6      144.54      144.89     26.66 o 
  20   2   6      330.49      322.19     22.91 o 
  21   2   6      313.04      264.30     22.40 o 
  22   2   6     1358.07     1269.78     45.60 o 
  23   2   6       13.04       -1.39     35.37 o 
  24   2   6      972.77      924.78     39.53 o 
  25   2   6      449.90      384.93     35.87 o 
 -25   3   6     1652.62     1464.49     27.40 o 
 -24   3   6       99.89       87.19     18.47 o 
 -23   3   6     1329.15     1366.52     36.09 o 
 -22   3   6     1222.95     1222.51     25.95 o 
 -21   3   6     1703.65     1682.99     18.52 o 
 -20   3   6      362.32      400.58     17.11 o 
 -19   3   6     6152.63     6589.36     45.86 o 
 -18   3   6       35.08       32.57     15.13 o 
 -17   3   6    10840.08    11560.54    156.30 o 
 -16   3   6       84.59       87.71     21.80 o 
 -15   3   6     7104.24     7641.98    110.86 o 
 -14   3   6      395.88      375.66     17.08 o 
 -13   3   6     4388.21     4225.40     71.36 o 
 -12   3   6      238.62      215.38     19.62 o 
 -11   3   6     8004.59     8043.60    230.69 o 
 -10   3   6     4512.57     4678.93    110.37 o 
  -9   3   6     3209.26     2820.62     49.76 o 
  -8   3   6    11981.13    12146.86    251.05 o 
  -7   3   6     4141.93     4083.94    107.19 o 
  -6   3   6     3319.70     2922.98     88.73 o 
  -5   3   6     5002.77     4827.70    101.79 o 
  -4   3   6     4282.57     4119.81     83.18 o 
  -3   3   6      356.79      277.39     19.73 o 
  -2   3   6    26364.53    28562.62    568.86 o 
  -1   3   6     1164.99     1201.81     20.30 o 
   0   3   6    10950.54    10982.50    176.38 o 
   1   3   6      946.16      943.14     29.04 o 
   2   3   6    11016.01    10927.64    283.94 o 
   3   3   6      612.75      661.24     18.59 o 
   4   3   6    31986.52    33951.54   1101.52 o 
   5   3   6     2255.32     2065.17     41.21 o 
   6   3   6     5808.62     5500.52    110.76 o 
   7   3   6     2179.93     1894.92     32.00 o 
   8   3   6     4001.41     3735.75     57.95 o 
   9   3   6     9175.72     9176.92    173.75 o 
  10   3   6      129.91       92.08     19.32 o 
  11   3   6     1920.32     1720.48     41.36 o 
  12   3   6     1051.12     1005.45     20.99 o 
  13   3   6     7870.17     7278.40    293.86 o 
  14   3   6        9.87       31.11     22.21 o 
  15   3   6     1607.66     1713.17     31.38 o 
  16   3   6       50.79       84.69     25.13 o 
  17   3   6      835.83      901.10     34.47 o 
  18   3   6       17.90       16.41     21.59 o 
  19   3   6     1598.57     1550.42     40.61 o 
  20   3   6       79.25       85.59     23.32 o 
  21   3   6     2023.80     2062.02    104.91 o 
  22   3   6       92.55      114.60     26.64 o 
  23   3   6     1509.31     1610.98    102.33 o 
  24   3   6      786.12      709.17     64.82 o 
 -24   4   6     1301.03     1262.62     21.46 o 
 -23   4   6      469.00      469.70     19.58 o 
 -22   4   6      407.56      397.47     16.56 o 
 -21   4   6      207.12      209.47     12.64 o 
 -20   4   6      101.51      111.67     14.63 o 
 -19   4   6        0.03       11.70     20.01 o 
 -18   4   6       57.76       68.56     16.93 o 
 -17   4   6       30.53       47.46     14.67 o 
 -16   4   6     1787.18     1830.62     45.24 o 
 -15   4   6     4363.98     4669.05    121.18 o 
 -14   4   6     3573.49     3868.24    107.04 o 
 -13   4   6     3968.07     4040.95    179.25 o 
 -12   4   6      589.06      528.11     20.65 o 
 -11   4   6      104.07      103.46     17.29 o 
 -10   4   6      222.70      216.45     15.20 o 
  -9   4   6      586.26      540.48     15.98 o 
  -8   4   6      267.20      284.57     19.17 o 
  -7   4   6      745.96      719.73     18.60 o 
  -6   4   6     5229.82     5551.70    135.50 o 
  -5   4   6        6.24        3.90     13.48 o 
  -4   4   6      474.12      522.39     15.15 o 
  -3   4   6     3854.43     3923.72     62.22 o 
  -2   4   6       87.61       71.96     13.11 o 
  -1   4   6     8230.85     8867.24    176.04 o 
   0   4   6     7454.70     7421.86    174.06 o 
   1   4   6      599.03      603.59     14.14 o 
   2   4   6       85.38       85.03     15.56 o 
   3   4   6      393.72      400.37     17.12 o 
   4   4   6      934.63      788.74     23.95 o 
   5   4   6     2185.14     2090.22     45.20 o 
   6   4   6     2012.37     2218.13    125.97 o 
   7   4   6      714.27      719.25     15.80 o 
   8   4   6     5147.89     5202.27     81.67 o 
   9   4   6     1034.71     1023.84     18.34 o 
  10   4   6     3036.47     3184.84     69.65 o 
  11   4   6      663.99      633.84     24.78 o 
  12   4   6       19.35       24.37     14.35 o 
  13   4   6        3.17       14.75     22.80 o 
  14   4   6      492.14      473.59     25.73 o 
  15   4   6      399.63      424.82     29.77 o 
  16   4   6        1.29        4.74     22.20 o 
  17   4   6      686.97      677.83     23.20 o 
  18   4   6       37.33       31.95     21.00 o 
  19   4   6        1.90      -10.18     20.30 o 
  20   4   6       86.12       92.07     22.86 o 
  21   4   6      147.02      125.20     24.27 o 
  22   4   6      233.90      265.98     26.73 o 
  23   4   6       65.19       20.21     22.73 o 
 -23   5   6      245.74      249.52     20.29 o 
 -22   5   6      176.79      154.84     16.40 o 
 -21   5   6      477.30      513.32     16.22 o 
 -20   5   6       87.89      109.69     13.80 o 
 -19   5   6       73.94       73.35     13.99 o 
 -18   5   6      650.33      667.12     15.35 o 
 -17   5   6      624.34      580.05     20.75 o 
 -16   5   6       59.79    16415.49   6265.42 o 
 -15   5   6       27.21       30.51     13.79 o 
 -14   5   6       79.35       49.89     15.22 o 
 -13   5   6     2871.08     2996.40     51.04 o 
 -12   5   6      934.03     1005.63     36.40 o 
 -11   5   6     2179.71     2221.53     43.44 o 
 -10   5   6      803.99      750.11     18.88 o 
  -9   5   6     1998.31     1924.58     24.39 o 
  -8   5   6     1033.11      960.17     15.21 o 
  -7   5   6      261.11      215.71     12.51 o 
  -6   5   6     4489.74     4683.65     73.41 o 
  -5   5   6       35.12       36.71     12.80 o 
  -4   5   6      747.22      681.10     14.90 o 
  -3   5   6      737.80      687.65     14.98 o 
  -2   5   6     1042.83      952.01     14.84 o 
  -1   5   6      747.08      825.28     17.27 o 
   0   5   6     4990.80     5235.24     90.96 o 
   1   5   6     1769.26     1770.36     28.58 o 
   2   5   6     3963.92     4018.61     65.45 o 
   3   5   6      134.15      129.31     15.84 o 
   4   5   6     5914.42     5981.32    141.66 o 
   5   5   6      462.99      440.55     16.23 o 
   6   5   6      184.14      109.82     14.61 o 
   7   5   6      173.54      154.37     14.50 o 
   8   5   6     1993.00     2076.35     37.90 o 
   9   5   6      921.96      954.16     19.35 o 
  10   5   6     1202.57     1332.72     31.14 o 
  11   5   6       19.51       15.47     17.03 o 
  12   5   6     1456.83     1611.16     34.06 o 
  13   5   6     3862.04     4127.41    116.58 o 
  14   5   6       32.42       30.62     16.59 o 
  15   5   6     2225.49     2156.81     27.29 o 
  16   5   6       20.27       50.80     16.58 o 
  17   5   6     1607.54     1663.88     31.54 o 
  18   5   6      106.61       86.29     20.42 o 
  19   5   6      512.04      501.98     18.31 o 
  20   5   6      105.87      122.87     23.81 o 
  21   5   6       25.05       10.90     23.04 o 
  22   5   6      626.31      612.33     25.96 o 
 -22   6   6     1264.22     1052.35     36.17 o 
 -21   6   6      291.71      230.18     19.10 o 
 -20   6   6      117.50      126.04     15.07 o 
 -19   6   6       16.31       33.83     16.56 o 
 -18   6   6      242.34      239.47     14.04 o 
 -17   6   6        6.32        6.55     12.98 o 
 -16   6   6      680.77      706.52     29.27 o 
 -15   6   6       28.31       21.11     13.66 o 
 -14   6   6      530.83      503.25     15.62 o 
 -13   6   6     1339.65     1383.41     40.52 o 
 -12   6   6      553.90      604.23     24.92 o 
 -11   6   6      553.40      606.44     15.26 o 
 -10   6   6       81.30       86.43     17.70 o 
  -9   6   6     3283.25     3534.74     61.63 o 
  -8   6   6       15.15       12.77     17.39 o 
  -7   6   6      345.24      300.77     14.49 o 
  -6   6   6      662.43      669.04     15.02 o 
  -5   6   6     1353.43     1258.14     33.66 o 
  -4   6   6       25.14       27.86     14.07 o 
  -3   6   6     1081.85      928.35     22.69 o 
  -2   6   6       27.90       29.39     14.29 o 
  -1   6   6     4906.84     4960.44     78.30 o 
   0   6   6     3536.79     3436.15     50.35 o 
   1   6   6     1174.65     1184.51     15.00 o 
   2   6   6     1287.93     1346.29     21.85 o 
   3   6   6     3690.37     3681.52     54.26 o 
   4   6   6     3558.20     3773.47     68.04 o 
   5   6   6     2835.65     2916.93     60.33 o 
   6   6   6     1683.90     1602.15     32.64 o 
   7   6   6     1396.08     1405.73     30.31 o 
   8   6   6     2561.19     2707.39     51.00 o 
   9   6   6       38.87       55.10     14.60 o 
  10   6   6        6.74       11.62     17.29 o 
  11   6   6      248.67      274.71     13.99 o 
  12   6   6     1224.60     1393.91     38.45 o 
  13   6   6     1174.79     1198.57     32.12 o 
  14   6   6       49.24       78.45     14.90 o 
  15   6   6     2579.28     2473.97    100.45 o 
  16   6   6        8.34       21.06     15.77 o 
  17   6   6      307.92      281.09     20.26 o 
  18   6   6       91.29      126.60     24.64 o 
  19   6   6        9.51       14.16     20.10 o 
  20   6   6       81.90       96.83     31.56 o 
  21   6   6      700.95      611.79     25.65 o 
 -20   7   6      260.15      225.00     17.15 o 
 -19   7   6       56.19       57.38     13.94 o 
 -18   7   6      213.46      205.48     16.72 o 
 -17   7   6      659.84      637.23     25.67 o 
 -16   7   6      406.63      345.96     22.32 o 
 -15   7   6      146.61      137.32     12.14 o 
 -14   7   6      507.06      504.05     26.83 o 
 -13   7   6       34.58       29.06     12.20 o 
 -12   7   6        4.58      -13.26     13.26 o 
 -11   7   6     1104.28     1079.66     32.82 o 
 -10   7   6     2288.46     2413.07     35.24 o 
  -9   7   6     2285.84     2378.67     39.54 o 
  -8   7   6        3.88       24.63     12.57 o 
  -7   7   6     1450.07     1467.90     20.43 o 
  -6   7   6       21.33        8.29     13.25 o 
  -5   7   6      451.81      488.54     17.55 o 
  -4   7   6      510.42      586.66     18.08 o 
  -3   7   6      205.67      234.31     15.25 o 
  -2   7   6     1486.31     1574.21     22.35 o 
  -1   7   6        3.94        7.95     18.21 o 
   0   7   6       37.35       15.60     15.63 o 
   1   7   6      484.40      530.34     17.35 o 
   2   7   6      325.88      402.32     17.13 o 
   3   7   6     1278.18     1348.41     22.07 o 
   4   7   6      101.88      110.79     18.04 o 
   5   7   6       60.75       48.12     13.32 o 
   6   7   6      359.19      393.15     14.16 o 
   7   7   6      925.41      933.47     15.53 o 
   8   7   6     1019.07     1076.53     15.87 o 
   9   7   6      662.16      705.29     15.94 o 
  10   7   6        3.68      -12.34     14.16 o 
  11   7   6      142.94      190.16     19.67 o 
  12   7   6      153.13      140.51     16.99 o 
  13   7   6       52.15       67.43     13.77 o 
  14   7   6      739.15      691.94     29.30 o 
  15   7   6      304.81      304.65     16.74 o 
  16   7   6      237.22      211.44     20.66 o 
  17   7   6      403.45      405.76     31.55 o 
  18   7   6       32.22      -10.83     22.98 o 
  19   7   6      326.68      327.27     49.55 o 
 -18   8   6      694.07      616.48     28.10 o 
 -17   8   6      301.91      269.21     15.47 o 
 -16   8   6      747.59      665.89     27.46 o 
 -15   8   6       61.39       60.31     15.39 o 
 -14   8   6      620.66      621.97     36.15 o 
 -13   8   6     1425.56     1301.16     45.52 o 
 -12   8   6        3.49       -4.18     11.50 o 
 -11   8   6     2800.93     2797.66     45.45 o 
 -10   8   6       16.01       -0.98     13.66 o 
  -9   8   6      302.62      320.88     20.60 o 
  -8   8   6        9.11       31.94     11.73 o 
  -7   8   6      462.42      495.02     22.26 o 
  -6   8   6      637.02      694.54     14.64 o 
  -5   8   6     1859.54     2026.70     24.57 o 
  -4   8   6       45.20       56.82     15.58 o 
  -3   8   6      698.95      775.79     14.78 o 
  -2   8   6      102.18      119.81     16.06 o 
  -1   8   6     1864.38     2059.18     49.30 o 
   0   8   6     1999.72     2150.29     45.85 o 
   1   8   6      802.40      866.51     24.92 o 
   2   8   6      243.58      241.05     13.51 o 
   3   8   6      861.53      973.13     20.73 o 
   4   8   6      236.94      259.03     14.75 o 
   5   8   6     2739.32     2833.73     44.77 o 
   6   8   6      273.61      242.13     14.61 o 
   7   8   6      435.62      473.92     13.98 o 
   8   8   6       65.57       85.40     13.80 o 
   9   8   6       10.18       29.81     11.40 o 
  10   8   6     2231.24     2284.83     66.04 o 
  11   8   6        2.44       10.69     15.24 o 
  12   8   6      344.71      338.14     12.72 o 
  13   8   6       56.30       46.04     14.84 o 
  14   8   6      107.48       78.06     14.96 o 
  15   8   6      215.05      218.72     20.77 o 
  16   8   6        3.66       28.95     15.40 o 
  17   8   6      312.45      256.43     30.90 o 
 -15   9   6      566.69      506.19     18.59 o 
 -14   9   6      156.64      141.45     13.51 o 
 -13   9   6      842.01      807.04     41.84 o 
 -12   9   6      730.85      694.36     15.73 o 
 -11   9   6      376.80      375.21     19.94 o 
 -10   9   6     1067.53     1016.44     43.53 o 
  -9   9   6      397.29      407.25     14.75 o 
  -8   9   6      179.25      181.93     11.74 o 
  -7   9   6     1419.79     1448.76     49.52 o 
  -6   9   6      951.75     1030.34     30.77 o 
  -5   9   6     1036.32     1001.04     51.83 o 
  -4   9   6     1057.14     1123.07     42.49 o 
  -3   9   6      352.79      341.72     13.65 o 
  -2   9   6     3728.23     3825.92     86.67 o 
  -1   9   6       30.38       41.27     17.92 o 
   0   9   6     5484.74     5916.61     87.38 o 
   1   9   6        5.06       -5.55     13.57 o 
   2   9   6     1773.81     1843.54     30.01 o 
   3   9   6       13.49        5.60     10.65 o 
   4   9   6     1703.71     1720.47     58.32 o 
   5   9   6      615.59      596.26     21.36 o 
   6   9   6     1539.71     1546.68     58.56 o 
   7   9   6      992.40      916.74     28.81 o 
   8   9   6     1074.36     1025.36     46.72 o 
   9   9   6     1777.04     2003.73     76.38 o 
  10   9   6      636.66      651.11     23.99 o 
  11   9   6      841.78      855.12     22.64 o 
  12   9   6       46.85       54.16     16.16 o 
  13   9   6      565.69      535.25     37.73 o 
  14   9   6       19.06       30.57     14.63 o 
 -10  10   6        7.16       26.44     13.88 o 
  -9  10   6       85.88       75.45     16.31 o 
  -8  10   6       59.81       46.89     12.59 o 
  -7  10   6      134.96      126.53     22.09 o 
  -6  10   6      518.01      521.62     32.79 o 
  -5  10   6       39.11       54.12     13.71 o 
  -4  10   6      688.75      677.19     16.75 o 
  -3  10   6      745.09      777.72     21.70 o 
  -2  10   6      101.15       98.97     12.59 o 
  -1  10   6      127.24      142.66     14.60 o 
   0  10   6        0.44      -16.13     16.13 o 
   1  10   6      144.23      123.57     17.03 o 
   2  10   6        2.07       12.88     14.57 o 
   3  10   6        0.13      -16.52     16.52 o 
   4  10   6       53.86       72.41     21.71 o 
   5  10   6      421.42      428.20     28.11 o 
   6  10   6       37.95       16.79     21.96 o 
   7  10   6     1274.15     1235.51     25.91 o 
   8  10   6        0.95       27.31     18.18 o 
   9  10   6      501.16      469.62     18.60 o 
  10  10   6      218.78      168.01     14.51 o 
 -26   1   7      428.68      332.17     17.90 o 
 -25   1   7      112.18      171.79     22.36 o 
 -24   1   7      164.05      191.46     20.32 o 
 -23   1   7       36.80       49.02     18.31 o 
 -22   1   7      215.39      215.38     17.71 o 
 -21   1   7      135.67      138.74     18.11 o 
 -20   1   7      568.70      549.36     20.07 o 
 -19   1   7        2.87       -7.90     19.28 o 
 -18   1   7     1235.27     1289.71     21.32 o 
 -17   1   7     2076.87     2307.43     33.21 o 
 -16   1   7      677.87      704.38     24.08 o 
 -15   1   7     1759.82     1744.56     23.93 o 
 -14   1   7      144.74      126.78     17.20 o 
 -13   1   7      358.20      379.97     15.50 o 
 -12   1   7       27.38       26.69     17.12 o 
 -11   1   7      703.11      729.22     72.43 o 
 -10   1   7     1422.56     1202.14     19.19 o 
  -9   1   7    10225.01    10008.70    130.40 o 
  -8   1   7      661.79      722.65     35.98 o 
  -7   1   7     6020.35     6018.52    151.65 o 
  -6   1   7     2148.59     2260.87     60.47 o 
  -5   1   7    12199.38    12135.89    189.81 o 
  -4   1   7      126.12      144.81     20.32 o 
  -3   1   7      110.81       99.77     20.57 o 
  -2   1   7      978.64      952.18     32.94 o 
  -1   1   7       11.34       13.28     17.02 o 
   0   1   7      604.45      580.02     21.34 o 
   1   1   7    15956.67    15580.17    287.00 o 
   2   1   7     1348.08     1253.89     43.59 o 
   3   1   7     9119.33     9187.35    294.48 o 
   4   1   7     6129.48     6039.41    118.10 o 
   5   1   7     1545.06     1477.13     43.83 o 
   6   1   7      679.29      676.71     21.87 o 
   7   1   7      919.80      853.80     23.21 o 
   8   1   7      163.81      213.45     22.05 o 
   9   1   7        7.19       12.92     23.13 o 
  10   1   7     1686.12     1801.03     67.41 o 
  11   1   7     1460.49     1280.31     38.42 o 
  12   1   7     3043.10     2864.30     44.03 o 
  13   1   7      979.64      877.92     31.21 o 
  14   1   7     1926.03     1733.41     39.96 o 
  15   1   7     2123.80     2060.22     43.53 o 
  16   1   7     1933.94     1973.66     45.49 o 
  17   1   7       38.45       23.65     33.92 o 
  18   1   7       28.88       12.49     34.43 o 
  19   1   7      402.80      363.31     37.38 o 
  20   1   7      111.85      102.37     31.81 o 
  21   1   7        2.44        6.89     31.81 o 
  22   1   7      880.72      841.45     39.20 o 
  23   1   7        2.70        5.45     44.90 o 
 -25   2   7      179.28      189.95     18.37 o 
 -24   2   7       14.12       29.95     16.86 o 
 -23   2   7     1537.00     1726.86     52.24 o 
 -22   2   7      152.64      142.61     18.31 o 
 -21   2   7     1588.49     1633.40     21.94 o 
 -20   2   7      298.45      302.06     19.85 o 
 -19   2   7     2574.30     2634.50     41.04 o 
 -18   2   7       20.56       38.13     17.64 o 
 -17   2   7      666.82      763.38     24.04 o 
 -16   2   7     1360.31     1431.16     22.73 o 
 -15   2   7      562.69      503.54     18.54 o 
 -14   2   7     3768.04     3747.88    126.36 o 
 -13   2   7     1157.33     1064.39     21.17 o 
 -12   2   7     3048.86     2962.05     54.11 o 
 -11   2   7     1122.32     1020.76     19.70 o 
 -10   2   7     3024.63     2585.19     62.16 o 
  -9   2   7     4603.92     4787.15     86.81 o 
  -8   2   7     4988.44     4986.15     50.41 o 
  -7   2   7     1751.35     1660.26     73.13 o 
  -6   2   7    14000.50    14014.99    297.40 o 
  -5   2   7      290.58      285.43     19.65 o 
  -4   2   7    14796.42    14875.11    278.04 o 
  -3   2   7      506.48      467.45     19.22 o 
  -2   2   7     8850.89     8346.38    179.28 o 
  -1   2   7     4485.40     4147.33    119.83 o 
   0   2   7     4429.48     4052.96     47.60 o 
   1   2   7     2185.26     2119.08     25.31 o 
   2   2   7      239.99      178.88     20.00 o 
   3   2   7     5696.08     5532.68     44.68 o 
   4   2   7     2418.22     2298.68     49.61 o 
   5   2   7     4095.16     4122.99     65.02 o 
   6   2   7    10195.11    10215.03    223.28 o 
   7   2   7     7620.73     7301.70    216.92 o 
   8   2   7      938.38      800.37     21.84 o 
   9   2   7     8813.62     8654.88    257.43 o 
  10   2   7     2006.54     2054.19     78.97 o 
  11   2   7     8984.26     8926.88    299.33 o 
  12   2   7      118.43      152.79     22.15 o 
  13   2   7     4379.29     4189.42    176.41 o 
  14   2   7     1377.03     1396.90     35.84 o 
  15   2   7     5523.87     5557.45    112.34 o 
  16   2   7      518.95      509.42     27.11 o 
  17   2   7      189.82      194.91     24.62 o 
  18   2   7      449.31      439.79     34.50 o 
  19   2   7     1829.00     1774.39     38.64 o 
  20   2   7     1331.00     1344.57     71.34 o 
  21   2   7     1766.21     1653.92     63.07 o 
  22   2   7      543.33      523.67     35.06 o 
  23   2   7      739.53      708.56     38.62 o 
  24   2   7      748.42      737.76     38.63 o 
  25   2   7       67.85       20.14     37.89 o 
 -25   3   7      218.21      200.03     17.77 o 
 -24   3   7        0.23       29.67     14.94 o 
 -23   3   7       57.65       46.90     19.66 o 
 -22   3   7      367.62      381.49     18.67 o 
 -21   3   7      151.95      158.18     14.74 o 
 -20   3   7     1298.98     1396.00     25.09 o 
 -19   3   7      985.51      904.36     18.85 o 
 -18   3   7      114.84      130.30     19.50 o 
 -17   3   7     2187.77     2293.54     45.71 o 
 -16   3   7       31.21      -19.01     19.01 o 
 -15   3   7      956.45      944.08     28.96 o 
 -14   3   7       11.97       10.67     18.79 o 
 -13   3   7     1336.52     1371.77     28.02 o 
 -12   3   7     2135.82     1991.02     47.31 o 
 -11   3   7       65.82       48.03     17.55 o 
 -10   3   7     1243.14     1099.87     21.39 o 
  -9   3   7        0.55      -17.56     17.56 o 
  -8   3   7      277.25      261.90     18.49 o 
  -7   3   7     4760.07     4829.54     93.03 o 
  -6   3   7      133.55      183.74     17.18 o 
  -5   3   7      727.16      790.18     22.40 o 
  -4   3   7       90.09       53.06     21.05 o 
  -3   3   7        5.69        2.90     16.21 o 
  -2   3   7    12377.85    13183.41    244.21 o 
  -1   3   7     1702.05     1744.59     32.84 o 
   0   3   7     4341.39     4379.85     40.72 o 
   1   3   7      124.11      101.58     14.64 o 
   2   3   7      211.70      188.02     18.72 o 
   3   3   7       69.48       22.40     16.49 o 
   4   3   7      652.39      601.10     18.42 o 
   5   3   7     1717.12     1708.82     39.72 o 
   6   3   7      296.03      315.63     14.55 o 
   7   3   7       35.10        7.66     17.45 o 
   8   3   7      779.34      647.12     17.44 o 
   9   3   7      444.72      503.66     17.50 o 
  10   3   7      453.29      476.62     20.02 o 
  11   3   7     1341.03     1317.39     44.31 o 
  12   3   7      616.08      563.09     19.77 o 
  13   3   7     1221.72     1245.54     47.23 o 
  14   3   7     3709.13     3890.45     66.26 o 
  15   3   7      446.07      483.28     23.48 o 
  16   3   7      407.75      447.73     23.77 o 
  17   3   7       17.31        1.69     22.07 o 
  18   3   7       78.61       68.08     21.65 o 
  19   3   7      665.20      683.21     35.46 o 
  20   3   7      438.24      470.09     23.29 o 
  21   3   7      401.80      383.21     20.71 o 
  22   3   7      539.61      496.43     33.77 o 
  23   3   7        6.86       23.36     30.60 o 
  24   3   7      885.70      763.69     57.21 o 
 -24   4   7      245.69      217.31     16.49 o 
 -23   4   7     1207.81     1065.43     38.31 o 
 -22   4   7       32.07       -0.99     16.22 o 
 -21   4   7     1459.86     1494.62     20.05 o 
 -20   4   7     1136.76     1121.13     19.76 o 
 -19   4   7     1201.97     1276.61     22.10 o 
 -18   4   7       38.38       61.98     16.65 o 
 -17   4   7     2063.52     2200.87     52.25 o 
 -16   4   7       30.47       34.95     17.81 o 
 -15   4   7     1085.68     1113.77     51.92 o 
 -14   4   7     1170.64     1159.57     30.56 o 
 -13   4   7      222.01      220.02     21.04 o 
 -12   4   7     5016.72     4821.21     95.23 o 
 -11   4   7     3167.66     3046.23     54.03 o 
 -10   4   7     3870.81     3690.82     72.74 o 
  -9   4   7     4720.84     4598.36     98.87 o 
  -8   4   7    16027.06    16537.34    336.57 o 
  -7   4   7     3813.28     3788.95    123.16 o 
  -6   4   7     5846.34     5303.17    142.80 o 
  -5   4   7       20.98       20.48     13.89 o 
  -4   4   7     1987.30     1482.46     28.39 o 
  -3   4   7      805.94      749.03     18.86 o 
  -2   4   7     5880.97     6024.19    155.19 o 
  -1   4   7      323.54      348.47     14.36 o 
   0   4   7    17703.13    18315.10    295.71 o 
   1   4   7      615.67      633.77     15.99 o 
   2   4   7     9650.45     9381.05    154.81 o 
   3   4   7    19737.72    20071.37    353.58 o 
   4   4   7     1233.51     1024.28     24.47 o 
   5   4   7      746.64      658.84     22.22 o 
   6   4   7     3579.59     3626.86     67.26 o 
   7   4   7     4916.00     4925.40    113.02 o 
   8   4   7     1007.45      939.27     16.98 o 
   9   4   7     3234.06     3110.48     69.24 o 
  10   4   7       16.04       30.42     15.11 o 
  11   4   7     9407.25     9880.28    295.33 o 
  12   4   7      617.37      540.61     23.18 o 
  13   4   7     3444.48     3814.40    124.33 o 
  14   4   7      274.46      261.13     21.01 o 
  15   4   7     5571.06     5696.33     94.05 o 
  16   4   7      251.64      292.62     31.66 o 
  17   4   7      331.96      341.75     22.06 o 
  18   4   7      722.73      710.10     23.72 o 
  19   4   7      105.46      125.92     17.86 o 
  20   4   7     1485.99     1369.92     75.53 o 
  21   4   7      547.76      569.16     35.48 o 
  22   4   7      442.30      474.97     43.65 o 
  23   4   7     1615.40     1628.26    140.20 o 
 -23   5   7      525.55      429.04     34.13 o 
 -22   5   7       26.77       40.78     16.45 o 
 -21   5   7      304.63      294.86     16.88 o 
 -20   5   7      581.61      664.16     26.70 o 
 -19   5   7       42.71       58.39     23.79 o 
 -18   5   7       13.26       25.51     13.40 o 
 -17   5   7        0.80       -8.79     13.73 o 
 -16   5   7      174.41      174.97     15.38 o 
 -15   5   7      203.32      247.52     14.08 o 
 -14   5   7       98.17      107.59     16.35 o 
 -13   5   7     2784.72     3027.15     86.26 o 
 -12   5   7     1339.46     1453.91     26.24 o 
 -11   5   7     1386.76     1561.76     57.06 o 
 -10   5   7      654.26      633.12     14.80 o 
  -9   5   7       77.93       61.88     15.14 o 
  -8   5   7       98.65       78.44     15.36 o 
  -7   5   7      183.91      214.77     14.02 o 
  -6   5   7     2660.56     2549.75     66.90 o 
  -5   5   7     1406.90     1628.19     33.04 o 
  -4   5   7      147.27      160.06     12.66 o 
  -3   5   7       48.12       61.37     11.66 o 
  -2   5   7     1816.28     1841.89     62.43 o 
  -1   5   7      341.98      274.71     13.95 o 
   0   5   7     4186.93     4331.65     99.03 o 
   1   5   7       29.40        7.83     14.47 o 
   2   5   7      267.50      262.84     12.86 o 
   3   5   7       92.55       97.82     12.80 o 
   4   5   7     1309.78     1358.90     29.75 o 
   5   5   7       13.30       22.88     14.77 o 
   6   5   7      127.68      121.11     13.39 o 
   7   5   7     2071.79     2009.91     39.80 o 
   8   5   7     2920.96     2765.03     57.73 o 
   9   5   7      939.37      853.32     21.61 o 
  10   5   7     2338.73     2768.18     67.63 o 
  11   5   7      122.73      133.25     17.65 o 
  12   5   7      101.48       67.57     18.33 o 
  13   5   7       26.37        6.83     15.30 o 
  14   5   7        5.37        8.29     19.23 o 
  15   5   7     1071.28     1134.25     23.93 o 
  16   5   7     1371.87     1328.32     24.05 o 
  17   5   7      267.74      293.00     17.60 o 
  18   5   7     1918.78     1885.50     96.73 o 
  19   5   7      425.76      386.09     48.22 o 
  20   5   7      804.23      888.53     87.34 o 
  21   5   7      281.53      252.26     24.92 o 
  22   5   7       87.55       57.87     22.10 o 
 -21   6   7      528.89      500.80     14.93 o 
 -20   6   7       10.92       11.19     14.83 o 
 -19   6   7      146.80      175.45     19.07 o 
 -18   6   7       68.06       55.88     12.94 o 
 -17   6   7       70.16       73.68     14.02 o 
 -16   6   7        0.35        6.85     14.36 o 
 -15   6   7     1230.42     1220.26     47.59 o 
 -14   6   7      137.44      154.25     13.66 o 
 -13   6   7      110.36      130.71     15.72 o 
 -12   6   7      496.23      510.19     18.77 o 
 -11   6   7     3695.28     3926.06     94.16 o 
 -10   6   7     1185.44     1233.40     35.99 o 
  -9   6   7      150.57      161.94     16.69 o 
  -8   6   7       16.23       11.67     15.17 o 
  -7   6   7        0.16        0.50     17.43 o 
  -6   6   7      123.26      131.51     13.41 o 
  -5   6   7       41.13       65.34     12.44 o 
  -4   6   7      235.17      184.82     13.20 o 
  -3   6   7      180.25      205.38     14.29 o 
  -2   6   7     1199.89     1247.07     30.01 o 
  -1   6   7      129.36      139.23     13.15 o 
   0   6   7      414.03      452.55     15.76 o 
   1   6   7       81.39       59.10     14.05 o 
   2   6   7     1531.04     1553.26     28.53 o 
   3   6   7      392.43      362.44     14.60 o 
   4   6   7     1609.49     1720.88     33.11 o 
   5   6   7      292.38      290.52     13.28 o 
   6   6   7     1053.00     1074.41     19.91 o 
   7   6   7       24.13       24.77     17.15 o 
   8   6   7     1805.42     1873.72     25.48 o 
   9   6   7     1165.99     1198.54     24.43 o 
  10   6   7       20.97       33.69     13.78 o 
  11   6   7        0.44        1.59     16.73 o 
  12   6   7      403.48      421.57     14.91 o 
  13   6   7      807.13      810.38     21.20 o 
  14   6   7      165.30      163.60     16.37 o 
  15   6   7      643.33      647.83     22.24 o 
  16   6   7       11.06       15.36     17.05 o 
  17   6   7        0.51        5.61     19.33 o 
  18   6   7       60.09       44.55     23.71 o 
  19   6   7        0.28      -16.89     23.08 o 
  20   6   7      281.15      232.96     23.34 o 
  21   6   7        0.44        8.07     22.07 o 
 -20   7   7        5.62      -16.91     16.91 o 
 -19   7   7       12.42       10.36     13.05 o 
 -18   7   7       53.64       34.09     16.13 o 
 -17   7   7        3.83      -17.72     17.72 o 
 -16   7   7      779.48      815.57     23.66 o 
 -15   7   7      278.30      265.39     15.16 o 
 -14   7   7      348.65      383.55     13.21 o 
 -13   7   7     1297.71     1312.66     36.98 o 
 -12   7   7       85.75       92.87     15.88 o 
 -11   7   7     2842.82     2877.34     49.32 o 
 -10   7   7      461.33      471.14     13.69 o 
  -9   7   7      839.76      922.23     21.48 o 
  -8   7   7       30.71       38.45     13.84 o 
  -7   7   7      137.65      129.77     14.45 o 
  -6   7   7      928.39     1012.55     14.04 o 
  -5   7   7      614.49      700.59     23.06 o 
  -4   7   7        0.31       -0.97     14.03 o 
  -3   7   7     2194.91     2306.51     56.75 o 
  -2   7   7       26.84      -11.19     15.75 o 
  -1   7   7     1119.13     1211.77     37.03 o 
   0   7   7       81.72      108.26     15.32 o 
   1   7   7      689.72      754.00     23.99 o 
   2   7   7     1606.37     1647.71     32.10 o 
   3   7   7      158.48      196.76     14.95 o 
   4   7   7       23.79       25.92     16.07 o 
   5   7   7        8.59       -2.23     13.59 o 
   6   7   7      722.31      767.47     21.59 o 
   7   7   7     1216.91     1258.66     19.32 o 
   8   7   7      786.16      904.06     15.94 o 
   9   7   7       22.46       26.67     12.73 o 
  10   7   7     2194.08     2415.90     51.07 o 
  11   7   7       42.12       37.26     15.35 o 
  12   7   7     1247.42     1265.10     38.79 o 
  13   7   7      175.03      184.84     12.91 o 
  14   7   7      694.00      725.08     36.08 o 
  15   7   7      330.67      340.15     16.75 o 
  16   7   7     1337.73     1405.18     51.21 o 
  17   7   7      142.92      139.34     23.34 o 
  18   7   7     1121.62      920.75     51.89 o 
  19   7   7        4.43       14.51     25.56 o 
 -17   8   7     1372.69     1225.24     52.48 o 
 -16   8   7       61.50       76.87     17.20 o 
 -15   8   7      904.62      910.75     28.42 o 
 -14   8   7      260.35      248.60     16.14 o 
 -13   8   7      989.29     1005.89     47.02 o 
 -12   8   7      632.33      590.96     20.49 o 
 -11   8   7      427.68      396.38     16.87 o 
 -10   8   7     1876.22     1860.50     35.88 o 
  -9   8   7       13.35       19.52     14.92 o 
  -8   8   7     3383.02     3427.36     43.52 o 
  -7   8   7       47.15       71.01     14.49 o 
  -6   8   7      671.83      660.79     15.73 o 
  -5   8   7      394.89      427.16     17.69 o 
  -4   8   7     2702.01     2880.62     37.34 o 
  -3   8   7        0.30       11.84     12.93 o 
  -2   8   7     3143.79     3297.40     67.03 o 
  -1   8   7      121.67      140.05     13.04 o 
   0   8   7     2706.23     2824.03     46.69 o 
   1   8   7     2603.77     2686.34     43.94 o 
   2   8   7     1354.41     1428.94     16.43 o 
   3   8   7      536.82      555.19     13.63 o 
   4   8   7      958.16      976.50     36.80 o 
   5   8   7       16.96       32.54     11.93 o 
   6   8   7      700.16      717.51     18.85 o 
   7   8   7     4422.87     4610.49    120.41 o 
   8   8   7       45.42       30.90     14.81 o 
   9   8   7     1055.58     1167.55     25.81 o 
  10   8   7       22.55       15.20     12.51 o 
  11   8   7     2501.19     2488.64     51.06 o 
  12   8   7      355.13      313.99     22.85 o 
  13   8   7      957.80      973.82     28.56 o 
  14   8   7       78.98       73.75     18.58 o 
  15   8   7     1003.30     1033.88     35.52 o 
  16   8   7       95.17       82.15     18.13 o 
  17   8   7      124.28      126.02     14.88 o 
 -14   9   7      455.61      381.59     15.49 o 
 -13   9   7       15.24       37.74     15.27 o 
 -12   9   7       27.74       29.78     16.47 o 
 -11   9   7      373.40      329.23     14.98 o 
 -10   9   7      425.02      398.26     22.25 o 
  -9   9   7       10.71        6.76     15.92 o 
  -8   9   7       52.97        0.51     15.76 o 
  -7   9   7       14.03       17.74     11.92 o 
  -6   9   7      203.10      200.07     12.80 o 
  -5   9   7     1746.63     1801.86     43.12 o 
  -4   9   7      751.87      670.48     14.87 o 
  -3   9   7     2876.56     2772.61     78.08 o 
  -2   9   7      169.91      199.20     14.20 o 
  -1   9   7        1.80        5.22     13.63 o 
   0   9   7       87.11      108.74     13.64 o 
   1   9   7        4.38        4.21     13.41 o 
   2   9   7      281.38      268.27     12.80 o 
   3   9   7       15.22       23.78     13.17 o 
   4   9   7      242.23      209.67     13.52 o 
   5   9   7      566.10      536.23     24.56 o 
   6   9   7       87.42       87.09     12.05 o 
   7   9   7      230.44      223.75     14.17 o 
   8   9   7      432.52      472.75     20.99 o 
   9   9   7       90.10      100.15     27.46 o 
  10   9   7      597.05      573.71     29.86 o 
  11   9   7       28.74       30.19     18.27 o 
  12   9   7      288.44      256.84     14.23 o 
  13   9   7        0.06        2.02     15.68 o 
  14   9   7       11.82       46.64     15.42 o 
 -10  10   7     1069.92      945.15     40.42 o 
  -9  10   7      633.35      517.57     16.91 o 
  -8  10   7      179.85      149.86     20.04 o 
  -7  10   7      626.89      555.52     30.66 o 
  -6  10   7      916.68      852.84     52.84 o 
  -5  10   7      384.56      392.86     24.66 o 
  -4  10   7     1640.23     1694.15     22.14 o 
  -3  10   7      138.92      121.31     15.83 o 
  -2  10   7      190.78      185.58     15.85 o 
  -1  10   7      314.51      308.71     21.09 o 
   0  10   7      686.28      698.11     17.67 o 
   1  10   7      150.24      130.33     14.64 o 
   2  10   7     1607.95     1678.42     43.61 o 
   3  10   7       44.51       42.75     13.40 o 
   4  10   7     1070.56     1047.22     31.70 o 
   5  10   7       95.30      145.06     23.61 o 
   6  10   7      301.93      260.79     24.37 o 
   7  10   7      314.01      307.84     17.15 o 
   8  10   7       13.12       27.44     17.44 o 
   9  10   7     2342.95     1996.53    118.52 o 
 -25   0   8     2325.12     2321.25    213.36 o 
 -24   0   8       78.90       58.69     28.41 o 
 -23   0   8      914.15      889.69     33.50 o 
 -22   0   8      244.47      268.25     25.29 o 
 -21   0   8     1942.54     2112.73     31.19 o 
 -20   0   8     2489.57     2426.19     42.45 o 
 -19   0   8      190.52      207.98     27.79 o 
 -18   0   8      175.67      175.64     28.39 o 
 -17   0   8      375.58      381.24     36.54 o 
 -16   0   8      367.84      336.73     26.91 o 
 -15   0   8      121.05      147.66     25.99 o 
 -14   0   8      503.97      557.35     53.04 o 
 -13   0   8      373.31      369.80     20.30 o 
 -12   0   8     4267.27     4115.56     36.48 o 
 -11   0   8      692.89      749.23     24.90 o 
 -10   0   8     6559.95     6583.38    157.93 o 
  -9   0   8     3240.54     2921.82     65.98 o 
  -8   0   8    15932.46    17610.99    185.13 o 
  -7   0   8       17.11       68.35     24.42 o 
  -6   0   8        4.89       29.16     24.38 o 
  -5   0   8       75.88       37.23     30.10 o 
  -4   0   8      424.04      400.56     31.27 o 
  -3   0   8      109.85      100.34     24.97 o 
  -2   0   8     2116.51     2101.78     60.51 o 
  -1   0   8      543.45      535.41     28.42 o 
   0   0   8     6274.69     6412.12    224.18 o 
   1   0   8       45.18       54.72     31.85 o 
   2   0   8      425.77      463.38     32.91 o 
   4   0   8       98.50       86.37     30.41 o 
   5   0   8      271.86      243.07     33.18 o 
   6   0   8       82.46       65.17     31.67 o 
   7   0   8     7179.86     7230.09    163.74 o 
   8   0   8     1377.84     1470.97     35.09 o 
   9   0   8       36.90       -1.98     24.76 o 
  10   0   8       10.69        9.41     25.90 o 
  11   0   8     4798.55     4631.65    191.65 o 
  12   0   8    10037.56    10821.40     89.46 o 
  13   0   8      587.50      538.66     42.69 o 
  14   0   8     7062.23     6613.89    173.33 o 
 -25   1   8      410.16      341.27     33.12 o 
 -24   1   8      136.92      127.71     20.14 o 
 -23   1   8      106.55       97.43     21.72 o 
 -22   1   8      273.45      271.17     17.81 o 
 -21   1   8      679.04      694.01     19.26 o 
 -20   1   8       42.39       27.82     18.40 o 
 -19   1   8      637.24      700.45     20.35 o 
 -18   1   8      560.54      582.19     20.81 o 
 -17   1   8     1212.78     1303.65     24.37 o 
 -16   1   8     1163.80     1184.28     22.25 o 
 -15   1   8     1090.37     1136.71     22.90 o 
 -14   1   8     2292.51     2214.25     34.96 o 
 -13   1   8      621.39      686.45     17.16 o 
 -12   1   8     1093.91     1085.79     21.05 o 
 -11   1   8      395.66      424.77     20.00 o 
 -10   1   8     2159.49     1920.23     33.88 o 
  -9   1   8      279.37      272.00     18.67 o 
  -8   1   8      756.70      606.99     18.29 o 
  -7   1   8       81.45       92.76     18.82 o 
  -6   1   8     5625.99     5313.79     42.68 o 
  -5   1   8      465.21      612.70     19.13 o 
  -4   1   8     2519.04     2581.40     55.13 o 
  -3   1   8       70.12       70.50     19.38 o 
  -2   1   8     2133.27     2083.44     54.54 o 
  -1   1   8     5247.35     5374.51     73.41 o 
   0   1   8      764.33      779.37     24.06 o 
   1   1   8     1723.03     1619.87     33.41 o 
   2   1   8     4711.06     4547.34     94.89 o 
   3   1   8     1285.98     1080.24     25.13 o 
   4   1   8        3.81       12.06     19.34 o 
   5   1   8       24.08       37.98     21.63 o 
   6   1   8        2.44       -8.02     19.18 o 
   7   1   8       73.95       97.04     20.89 o 
   8   1   8     2081.50     2110.57     31.30 o 
   9   1   8       21.68       32.66     18.76 o 
  10   1   8       73.65       71.40     22.97 o 
  11   1   8     2294.79     2271.83     65.99 o 
  12   1   8      213.94      283.51     22.94 o 
  13   1   8       73.68       69.08     31.42 o 
  14   1   8      848.27      801.33     32.42 o 
  15   1   8      141.72      144.42     35.22 o 
  16   1   8       23.90       16.27     35.76 o 
  17   1   8       25.56       39.19     32.62 o 
  18   1   8      586.91      604.23     36.51 o 
  19   1   8      448.68      468.15     34.88 o 
  20   1   8      294.35      344.42     34.58 o 
  21   1   8      155.88      147.20     36.12 o 
  22   1   8      381.60      416.27     55.11 o 
 -25   2   8       14.03       23.47     15.08 o 
 -24   2   8      108.18      104.50     18.09 o 
 -23   2   8       29.14       45.64     20.59 o 
 -22   2   8      743.73      716.15     18.67 o 
 -21   2   8        4.39       -0.21     15.76 o 
 -20   2   8     1160.14     1264.77     20.57 o 
 -19   2   8      852.24      883.33     18.84 o 
 -18   2   8     3810.39     3931.67     55.09 o 
 -17   2   8       80.07      119.60     16.79 o 
 -16   2   8      152.12      143.24     22.02 o 
 -15   2   8      518.24      590.18     19.88 o 
 -14   2   8      732.17      664.31     20.18 o 
 -13   2   8      931.92     1002.64     32.37 o 
 -12   2   8       22.11       10.54     17.20 o 
 -11   2   8     1569.31     1503.88     39.96 o 
 -10   2   8     1465.19     1503.34     20.49 o 
  -9   2   8     3253.06     3209.89     82.81 o 
  -8   2   8       34.19        1.40     30.86 o 
  -7   2   8     4940.21     4897.98     83.66 o 
  -6   2   8     7541.51     7768.58    203.54 o 
  -5   2   8      584.36      672.75     23.81 o 
  -4   2   8    14635.59    15850.67    675.08 o 
  -3   2   8     3019.18     3123.63    100.50 o 
  -2   2   8       39.93       13.24     17.14 o 
  -1   2   8     5760.31     5695.36    151.75 o 
   0   2   8      973.58      950.57     23.40 o 
   1   2   8     7820.66     7779.71    141.35 o 
   2   2   8     4545.36     4886.03    128.01 o 
   3   2   8     6702.24     6717.31    115.20 o 
   4   2   8     5455.67     5322.80    105.83 o 
   5   2   8     1117.64     1094.50     32.87 o 
   6   2   8     1472.24     1358.51     27.06 o 
   7   2   8      609.41      621.96     20.29 o 
   8   2   8      256.24      288.91     19.04 o 
   9   2   8      133.28      148.61     22.07 o 
  10   2   8        5.53      -16.19     22.77 o 
  11   2   8      237.44      296.68     22.74 o 
  12   2   8     1943.57     1801.15     85.60 o 
  13   2   8       42.13       51.14     21.20 o 
  14   2   8     1763.45     1797.86     37.80 o 
  15   2   8        0.30      -10.65     30.76 o 
  16   2   8      251.71      254.63     32.50 o 
  17   2   8      273.93      269.98     34.49 o 
  18   2   8      121.39      131.23     33.08 o 
  19   2   8       15.83       10.05     25.62 o 
  20   2   8       24.72       30.99     30.58 o 
  21   2   8       26.72       15.19     29.59 o 
  22   2   8      544.38      598.23     38.35 o 
  23   2   8      168.96      171.85     35.34 o 
  24   2   8      884.49      868.18     39.82 o 
 -24   3   8        0.14        1.62     15.27 o 
 -23   3   8     3244.83     3477.78     68.19 o 
 -22   3   8       42.27       38.05     16.21 o 
 -21   3   8     3623.29     3719.74     60.59 o 
 -20   3   8      568.14      598.50     21.51 o 
 -19   3   8     3744.66     3783.17     37.59 o 
 -18   3   8      634.61      711.07     18.53 o 
 -17   3   8     3243.86     3598.41     58.80 o 
 -16   3   8     7226.06     7863.03    168.16 o 
 -15   3   8     6758.39     7601.62    156.57 o 
 -14   3   8     4218.91     4499.54     88.00 o 
 -13   3   8     3324.23     3235.45     60.55 o 
 -12   3   8     5114.84     5008.35     96.07 o 
 -11   3   8     2007.78     1956.37     44.74 o 
 -10   3   8     6567.51     6389.06    100.07 o 
  -9   3   8       63.32       43.26     19.49 o 
  -8   3   8    10000.24     9981.84    216.19 o 
  -7   3   8     2091.76     2187.29     44.03 o 
  -6   3   8    12752.73    12162.09    234.23 o 
  -5   3   8     3743.24     3815.18    137.39 o 
  -4   3   8     1184.32      890.19     19.02 o 
  -3   3   8     1186.15     1183.04     37.34 o 
  -2   3   8    11227.16    11257.26    245.91 o 
  -1   3   8     6531.91     6369.02    182.04 o 
   0   3   8    14984.59    15940.25    323.51 o 
   1   3   8     3917.97     3566.01     54.23 o 
   2   3   8    13899.31    14288.88    229.23 o 
   3   3   8     4458.71     3982.22     70.94 o 
   4   3   8      509.82      387.73     15.77 o 
   5   3   8    13611.17    13322.42    303.33 o 
   6   3   8      643.99      618.38     17.71 o 
   7   3   8     6929.11     6651.78    158.35 o 
   8   3   8      227.11      270.11     14.89 o 
   9   3   8     6532.49     6609.41    197.23 o 
  10   3   8       47.17       48.41     21.77 o 
  11   3   8     3151.95     2908.92    111.33 o 
  12   3   8     3187.56     3018.36    105.95 o 
  13   3   8     3401.86     3518.05    165.22 o 
  14   3   8     1818.87     1921.19     93.72 o 
  15   3   8     1628.05     1541.01     33.12 o 
  16   3   8     1141.58     1170.41     31.27 o 
  17   3   8     1383.36     1412.45     31.39 o 
  18   3   8     1911.61     1962.71     93.03 o 
  19   3   8      225.16      198.75     26.10 o 
  20   3   8     3437.45     3281.96    168.03 o 
  21   3   8       38.64       33.17     32.50 o 
  22   3   8      980.45      966.22     39.65 o 
  23   3   8       25.10       35.80     33.75 o 
  24   3   8     1053.00      884.94     35.67 o 
 -24   4   8      638.06      532.08     32.90 o 
 -23   4   8      223.89      238.67     18.94 o 
 -22   4   8      289.86      311.21     17.09 o 
 -21   4   8      943.45      964.01     23.88 o 
 -20   4   8       42.24       21.15     15.69 o 
 -19   4   8      126.63       98.31     14.97 o 
 -18   4   8      149.19      162.61     16.61 o 
 -17   4   8      196.99      178.57     15.82 o 
 -16   4   8     1665.98     1693.60     30.04 o 
 -15   4   8      182.20      113.04     18.12 o 
 -14   4   8     1107.09     1073.43     30.07 o 
 -13   4   8     3037.59     3106.44     73.39 o 
 -12   4   8       51.03       34.90     24.28 o 
 -11   4   8     2876.04     2778.99     56.28 o 
 -10   4   8        6.04        7.70     15.45 o 
  -9   4   8      196.72      153.51     17.48 o 
  -8   4   8      389.87      411.35     20.46 o 
  -7   4   8      163.17      197.29     16.38 o 
  -6   4   8     1589.36     1499.94     38.12 o 
  -5   4   8        3.32        0.40     15.67 o 
  -4   4   8        6.14        6.92     14.83 o 
  -3   4   8       73.09       53.94     14.53 o 
  -2   4   8     4449.14     4651.08     90.12 o 
  -1   4   8      268.77      280.27     16.42 o 
   0   4   8       68.82       66.44     16.20 o 
   1   4   8     1949.99     1985.58     52.19 o 
   2   4   8      590.77      545.72     13.98 o 
   3   4   8      154.31      144.99     12.45 o 
   4   4   8      206.28      212.94     13.84 o 
   5   4   8     6192.15     6174.76    125.31 o 
   6   4   8      533.14      484.27     16.67 o 
   7   4   8     4087.91     3960.09     95.60 o 
   8   4   8     1049.67     1032.55     23.18 o 
   9   4   8      245.91      269.40     17.60 o 
  10   4   8      645.95      576.41     19.10 o 
  11   4   8     1603.51     1641.75     54.18 o 
  12   4   8       35.69       -6.53     18.70 o 
  13   4   8     1181.16     1262.44     56.86 o 
  14   4   8     1076.42     1152.48     38.79 o 
  15   4   8      443.55      406.75     20.34 o 
  16   4   8      105.27       82.38     21.84 o 
  17   4   8      452.87      455.99     22.23 o 
  18   4   8      104.19      100.86     19.67 o 
  19   4   8       85.49       82.46     27.35 o 
  20   4   8     1021.24     1070.47     35.10 o 
  21   4   8        2.82       15.61     28.65 o 
  22   4   8       13.26       17.79     58.64 o 
  23   4   8       15.81        8.95     33.33 o 
 -22   5   8       38.11       36.85     16.13 o 
 -21   5   8     1042.80     1049.50     45.97 o 
 -20   5   8        9.03       10.66     23.88 o 
 -19   5   8       53.02       97.16     19.13 o 
 -18   5   8      131.73      146.61     13.40 o 
 -17   5   8      332.64      347.73     16.63 o 
 -16   5   8      411.25      411.65     19.60 o 
 -15   5   8      190.93      211.81     14.04 o 
 -14   5   8      507.31      544.13     22.71 o 
 -13   5   8       18.93       -1.22     14.34 o 
 -12   5   8      985.21     1050.16     39.12 o 
 -11   5   8     3120.85     3226.53     77.79 o 
 -10   5   8       72.03       80.67     19.29 o 
  -9   5   8     1322.68     1340.79     33.72 o 
  -8   5   8      709.58      660.35     21.80 o 
  -7   5   8      332.77      331.62     15.84 o 
  -6   5   8     1358.37     1271.64     13.81 o 
  -5   5   8      510.30      539.29     16.55 o 
  -4   5   8     1425.92     1347.78     45.80 o 
  -3   5   8       58.42       86.14     14.69 o 
  -2   5   8      836.21      799.72     20.09 o 
  -1   5   8      819.37      817.32     26.86 o 
   0   5   8     1375.39     1368.63     31.69 o 
   1   5   8      170.79      157.23     13.71 o 
   2   5   8       22.44       19.14     15.70 o 
   3   5   8     5825.16     5895.08    117.86 o 
   4   5   8     1457.22     1395.28     22.06 o 
   5   5   8     2856.33     2748.81     50.54 o 
   6   5   8      540.76      512.02     18.25 o 
   7   5   8      286.69      278.62     14.80 o 
   8   5   8     1621.72     1598.30     29.15 o 
   9   5   8     1034.53     1119.21     23.06 o 
  10   5   8      576.49      634.17     17.74 o 
  11   5   8       91.41       82.04     15.79 o 
  12   5   8      249.26      303.56     15.66 o 
  13   5   8     2117.90     2207.95     67.55 o 
  14   5   8       42.69       22.67     21.49 o 
  15   5   8       84.39       95.21     18.68 o 
  16   5   8      103.54       71.51     26.70 o 
  17   5   8      340.52      352.27     23.57 o 
  18   5   8        3.16        8.88     17.03 o 
  19   5   8      237.04      199.52     33.34 o 
  20   5   8       27.18        3.75     28.68 o 
  21   5   8      102.73       42.24     28.38 o 
  22   5   8      104.75       83.68     30.02 o 
 -21   6   8      749.88      653.18     39.80 o 
 -20   6   8       18.92       21.35     15.98 o 
 -19   6   8       82.04       70.07     15.81 o 
 -18   6   8      134.34      156.70     14.83 o 
 -17   6   8      886.92      826.42     30.86 o 
 -16   6   8     1059.09     1088.26     29.41 o 
 -15   6   8       26.65       22.90     14.66 o 
 -14   6   8       58.29       47.06     12.39 o 
 -13   6   8     1802.20     1845.40     42.75 o 
 -12   6   8      397.07      405.82     16.38 o 
 -11   6   8      371.39      400.55     15.41 o 
 -10   6   8       83.69       86.89     15.50 o 
  -9   6   8      207.89      212.26     18.80 o 
  -8   6   8     1662.27     1671.64     23.07 o 
  -7   6   8       11.21       43.62     18.40 o 
  -6   6   8      576.92      616.61     19.70 o 
  -5   6   8     1792.28     1761.15     49.88 o 
  -4   6   8      481.40      466.55     12.36 o 
  -3   6   8     1336.25     1268.43     22.62 o 
  -2   6   8      968.40     1013.85     41.40 o 
  -1   6   8     4819.20     4859.89    104.82 o 
   0   6   8     1803.11     1828.87     53.39 o 
   1   6   8      101.95      104.24     14.06 o 
   2   6   8     1315.05     1202.22     24.06 o 
   3   6   8     1447.11     1449.40     22.63 o 
   4   6   8     1239.61     1248.14     36.73 o 
   5   6   8     1001.26      977.10     25.19 o 
   6   6   8     1533.65     1727.88     45.62 o 
   7   6   8     8343.55     8991.46    179.68 o 
   8   6   8       11.12       25.45     14.91 o 
   9   6   8      302.64      299.56     17.59 o 
  10   6   8      208.94      230.49     14.64 o 
  11   6   8       57.17       47.19     16.09 o 
  12   6   8     1179.31     1153.15     33.08 o 
  13   6   8      269.62      266.54     12.70 o 
  14   6   8      193.07      221.09     16.42 o 
  15   6   8     2289.69     2225.78     52.70 o 
  16   6   8      219.63      230.54     30.49 o 
  17   6   8      113.55      111.19     22.73 o 
  18   6   8     1182.26     1162.78     37.66 o 
  19   6   8       68.40       57.54     22.86 o 
  20   6   8      389.70      318.52     26.62 o 
 -19   7   8      190.87      165.66     14.89 o 
 -18   7   8      149.49      147.68     14.32 o 
 -17   7   8     1309.39     1267.31     53.39 o 
 -16   7   8       31.18       64.91     13.96 o 
 -15   7   8     2286.68     2177.46     64.67 o 
 -14   7   8      484.40      466.23     15.86 o 
 -13   7   8      206.89      223.02     13.83 o 
 -12   7   8       63.29       92.47     15.85 o 
 -11   7   8       64.85       73.59     11.75 o 
 -10   7   8        1.86       -0.39     15.34 o 
  -9   7   8      196.85      236.30     13.86 o 
  -8   7   8       24.91       35.85     13.72 o 
  -7   7   8     2432.49     2445.79     36.98 o 
  -6   7   8     1156.12     1258.46     24.23 o 
  -5   7   8       52.86       39.29     14.31 o 
  -4   7   8       31.22        3.70     14.42 o 
  -3   7   8       20.74       20.45     24.37 o 
  -2   7   8     1242.61     1281.44     34.23 o 
  -1   7   8     2034.21     2161.41     42.56 o 
   0   7   8     1105.42     1214.91     16.66 o 
   1   7   8       55.37       33.92     17.15 o 
   2   7   8      602.90      593.24     16.87 o 
   3   7   8       73.39       71.81     12.97 o 
   4   7   8     1008.44      986.04     22.69 o 
   5   7   8      538.37      578.88     19.47 o 
   6   7   8      452.00      464.04     15.45 o 
   7   7   8      639.12      639.84     15.63 o 
   8   7   8      317.36      320.37     13.60 o 
   9   7   8     1590.99     1597.95     34.16 o 
  10   7   8      339.00      308.50     15.55 o 
  11   7   8      757.48      736.73     18.09 o 
  12   7   8     1332.36     1224.15     27.74 o 
  13   7   8       75.50       75.84     14.31 o 
  14   7   8      177.43      146.84     14.76 o 
  15   7   8      172.78      193.34     17.50 o 
  16   7   8        1.51       22.59     26.19 o 
  17   7   8      494.46      472.11     35.15 o 
  18   7   8      148.71      161.37     23.02 o 
 -17   8   8       12.60        5.59     13.75 o 
 -16   8   8      228.35      229.53     16.34 o 
 -15   8   8      635.67      609.79     31.28 o 
 -14   8   8      526.23      564.96     28.70 o 
 -13   8   8      947.78      948.47     39.91 o 
 -12   8   8      599.44      499.44     19.46 o 
 -11   8   8     1043.05      909.99     45.61 o 
 -10   8   8       96.03       81.84     16.83 o 
  -9   8   8      329.70      326.22     26.37 o 
  -8   8   8      136.89      140.68     10.70 o 
  -7   8   8       24.88       37.07     14.07 o 
  -6   8   8       74.85      111.64     15.30 o 
  -5   8   8       92.87      101.85     13.56 o 
  -4   8   8       78.20       62.37     13.69 o 
  -3   8   8     2104.51     2279.76     44.53 o 
  -2   8   8      882.03      960.70     17.29 o 
  -1   8   8     1067.94     1119.09     32.48 o 
   0   8   8     1034.85     1056.72     33.39 o 
   1   8   8      668.25      701.78     13.70 o 
   2   8   8       60.17       51.65     14.47 o 
   3   8   8     3472.28     3647.94     53.50 o 
   4   8   8      169.86      173.69     15.36 o 
   5   8   8     1448.98     1485.75     51.79 o 
   6   8   8      589.96      653.95     17.44 o 
   7   8   8       32.84       43.89     12.89 o 
   8   8   8     2236.44     2276.04     61.70 o 
   9   8   8        1.67        9.59     14.31 o 
  10   8   8     1517.64     1579.39     64.52 o 
  11   8   8      139.89       97.06     15.36 o 
  12   8   8      773.36      788.20     23.63 o 
  13   8   8        2.65        1.11     17.44 o 
  14   8   8      739.05      713.26     23.51 o 
  15   8   8        0.80        3.55     21.49 o 
  16   8   8      168.08      165.63     21.76 o 
 -14   9   8     1028.01      920.41     34.54 o 
 -13   9   8      316.54      307.29     16.51 o 
 -12   9   8     1454.32     1314.64     38.53 o 
 -11   9   8      247.97      215.88     14.09 o 
 -10   9   8     2910.24     2943.29     47.64 o 
  -9   9   8       53.29       11.56     14.75 o 
  -8   9   8     1602.44     1728.45     36.16 o 
  -7   9   8       47.32       46.70     12.14 o 
  -6   9   8      710.63      724.21     14.19 o 
  -5   9   8      613.23      581.33     21.05 o 
  -4   9   8     2092.59     2124.21     52.35 o 
  -3   9   8     1444.41     1378.87     33.25 o 
  -2   9   8     2096.93     2139.74     44.44 o 
  -1   9   8     3407.09     3452.53     91.15 o 
   0   9   8      341.32      379.49     19.97 o 
   1   9   8     1155.73     1175.11     36.89 o 
   2   9   8     1609.82     1594.62     51.47 o 
   3   9   8     1423.40     1412.44     46.26 o 
   4   9   8      863.73      861.62     50.77 o 
   5   9   8      350.79      359.19     13.16 o 
   6   9   8      130.60      119.09     15.05 o 
   7   9   8     2150.69     2410.27     47.40 o 
   8   9   8      470.30      451.43     16.52 o 
   9   9   8     3144.22     3242.38    122.61 o 
  10   9   8      188.04      211.39     24.58 o 
  11   9   8      981.54      956.62     30.10 o 
  12   9   8      228.99      263.57     17.66 o 
  13   9   8      564.77      561.36     39.23 o 
  -9  10   8      157.44      144.33     12.00 o 
  -8  10   8        6.00        2.97     16.32 o 
  -7  10   8       40.14       46.82     13.98 o 
  -6  10   8        1.71      -20.00     20.00 o 
  -5  10   8      169.21      139.66     15.49 o 
  -4  10   8       11.44       -7.19     14.52 o 
  -3  10   8      794.52      790.43     32.23 o 
  -2  10   8      142.97      149.21     14.91 o 
  -1  10   8       64.69       52.58     23.72 o 
   0  10   8      480.73      456.44     23.58 o 
   1  10   8       43.17       77.76     12.86 o 
   2  10   8        4.81        4.97     14.06 o 
   3  10   8      594.43      563.10     34.84 o 
   4  10   8      325.58      335.49     23.73 o 
   5  10   8       12.53        9.99     13.76 o 
   6  10   8      281.79      250.01     14.40 o 
   7  10   8        0.25       -0.52     13.64 o 
   8  10   8        6.14        9.32     17.16 o 
 -25   1   9      378.17      351.58     20.47 o 
 -24   1   9        4.20      -15.85     19.91 o 
 -23   1   9        2.71        3.03     20.37 o 
 -22   1   9      776.20      788.23     28.05 o 
 -21   1   9       38.14       31.91     17.81 o 
 -20   1   9     1683.06     1676.38     41.42 o 
 -19   1   9      155.19      200.21     17.33 o 
 -18   1   9      955.99      950.48     22.42 o 
 -17   1   9      935.04      951.50     19.94 o 
 -16   1   9      431.05      474.34     22.37 o 
 -15   1   9       27.17       44.71     20.79 o 
 -14   1   9        2.67       22.56     18.35 o 
 -13   1   9      269.02      277.83     16.07 o 
 -12   1   9      135.39      117.91     22.02 o 
 -11   1   9        9.86       -0.44     21.99 o 
 -10   1   9      189.34       72.34     52.27 o 
  -9   1   9     5307.31     4885.53     40.14 o 
  -8   1   9       49.95       54.27     17.90 o 
  -7   1   9     2131.57     2098.24     42.84 o 
  -6   1   9      199.19      235.59     17.57 o 
  -5   1   9     6734.62     7134.52     94.98 o 
  -4   1   9     2981.68     3019.08     48.41 o 
  -3   1   9        6.75        1.69     17.01 o 
  -2   1   9       24.00       28.75     17.10 o 
  -1   1   9     8523.59     9007.22    117.42 o 
   0   1   9     1958.86     2143.78     61.29 o 
   1   1   9    11076.82    11210.25    189.80 o 
   2   1   9      661.55      619.06     24.25 o 
   3   1   9     2844.14     2503.68     67.52 o 
   4   1   9     4075.71     3878.84    115.03 o 
   5   1   9        5.02       14.41     18.19 o 
   6   1   9     1794.54     1683.36     38.22 o 
   7   1   9      118.52      120.15     18.68 o 
   8   1   9      685.06      656.81     20.14 o 
   9   1   9     4487.28     4425.40     90.39 o 
  10   1   9     1534.26     1407.48     25.47 o 
  11   1   9      918.21      881.09     31.44 o 
  12   1   9     4872.64     4797.29    238.11 o 
  13   1   9        0.79       -2.87     22.41 o 
  14   1   9     6749.24     6834.83     76.39 o 
  15   1   9      515.07      529.34     35.84 o 
  16   1   9     3036.43     3316.30     62.34 o 
  17   1   9      479.49      505.70     34.86 o 
  18   1   9      473.61      512.75     38.05 o 
  19   1   9        3.41      -10.91     32.45 o 
  20   1   9      799.26      813.01     44.72 o 
  21   1   9       42.36       46.60     41.70 o 
 -25   2   9      575.01      474.25     20.48 o 
 -24   2   9      223.49      218.41     25.21 o 
 -23   2   9     2000.06     2135.66     61.45 o 
 -22   2   9     1586.67     1506.09     29.24 o 
 -21   2   9     1451.53     1444.65     29.73 o 
 -20   2   9      522.39      559.29     19.25 o 
 -19   2   9     2286.45     2411.21     47.89 o 
 -18   2   9       49.23       88.85     22.50 o 
 -17   2   9      148.49      197.57     20.26 o 
 -16   2   9      459.11      444.93     19.86 o 
 -15   2   9      215.59      216.19     20.91 o 
 -14   2   9     6653.13     6739.93     95.25 o 
 -13   2   9       70.25       52.16     15.45 o 
 -12   2   9     4520.47     4414.04     41.20 o 
 -11   2   9      352.46      352.73     18.20 o 
 -10   2   9    13526.06    13967.44    243.52 o 
  -9   2   9      520.08      495.46     45.43 o 
  -8   2   9     2120.72     1902.80     72.40 o 
  -7   2   9     1217.10     1264.55     26.81 o 
  -6   2   9     7696.50     7484.90    205.70 o 
  -5   2   9     8471.31     8251.00    168.60 o 
  -4   2   9      967.06      773.36     30.50 o 
  -3   2   9     3435.83     3082.73     57.36 o 
  -2   2   9      587.48      436.51     21.99 o 
  -1   2   9    13706.89    13712.66    352.63 o 
   0   2   9     6338.52     6568.27    184.64 o 
   1   2   9    13115.09    13707.99    321.99 o 
   2   2   9     1287.29     1200.82     37.03 o 
   3   2   9    17616.19    18922.30    609.47 o 
   4   2   9     1273.26     1389.62     37.91 o 
   5   2   9     8965.69     9019.67    132.66 o 
   6   2   9      109.41      122.86     18.48 o 
   7   2   9     6832.49     6817.87    148.87 o 
   8   2   9     1550.44     1435.94     22.33 o 
   9   2   9     5236.52     5223.68    122.95 o 
  10   2   9     2537.80     2326.75    131.40 o 
  11   2   9     6711.50     7181.52    264.57 o 
  12   2   9     2363.00     2347.05    108.69 o 
  13   2   9     1759.49     1806.75     61.92 o 
  14   2   9     1015.89     1012.40     43.50 o 
  15   2   9     1820.30     1722.21     43.42 o 
  16   2   9      725.76      672.02     30.72 o 
  17   2   9      158.52      157.48     30.28 o 
  18   2   9      105.13       96.16     29.05 o 
  19   2   9       28.71      -64.63     91.06 o 
  20   2   9      661.03      665.68     30.51 o 
  21   2   9      200.62      198.38     29.96 o 
  22   2   9      388.47      358.91     37.04 o 
  23   2   9        0.39       12.30     33.48 o 
  24   2   9     1067.98      970.05     46.36 o 
 -24   3   9      143.56      175.59     24.10 o 
 -23   3   9      144.87      160.45     22.49 o 
 -22   3   9       97.30       90.06     18.58 o 
 -21   3   9      123.73      117.38     21.79 o 
 -20   3   9      629.36      660.36     34.96 o 
 -19   3   9       72.35       43.84     18.63 o 
 -18   3   9       11.55       46.52     18.81 o 
 -17   3   9     1518.24     1605.81     59.86 o 
 -16   3   9       68.94        6.63     20.48 o 
 -15   3   9       84.08       96.38     21.71 o 
 -14   3   9      529.83      499.67     42.03 o 
 -13   3   9      502.98      516.87     29.98 o 
 -12   3   9     2287.42     2425.99     44.60 o 
 -11   3   9       18.96        9.75     15.84 o 
 -10   3   9     8346.62     8573.93    119.68 o 
  -9   3   9       20.69       53.72     17.84 o 
  -8   3   9     2209.64     2234.63     54.62 o 
  -7   3   9      882.79      839.13     25.97 o 
  -6   3   9     3390.58     3526.13     78.51 o 
  -5   3   9      248.31      237.47     18.48 o 
  -4   3   9     5701.21     5710.02    115.99 o 
  -3   3   9      170.73      225.41     20.60 o 
  -2   3   9     2506.93     2553.87     43.06 o 
  -1   3   9     1106.15     1155.07     23.38 o 
   0   3   9     5714.12     6321.39    114.74 o 
   1   3   9      535.02      500.11     19.49 o 
   2   3   9       26.65       62.99     16.21 o 
   3   3   9      216.22      189.84     17.92 o 
   4   3   9     3854.53     3906.19     63.79 o 
   5   3   9      804.31      745.49     16.35 o 
   6   3   9      299.49      346.01     15.39 o 
   7   3   9      128.19      152.98     16.31 o 
   8   3   9       34.86       33.16     15.58 o 
   9   3   9       73.65       54.35     18.06 o 
  10   3   9     1549.12     1473.48     59.92 o 
  11   3   9       28.16       16.59     21.92 o 
  12   3   9        0.66       -5.86     20.74 o 
  13   3   9       10.44       -7.31     25.72 o 
  14   3   9      744.18      741.80     33.19 o 
  15   3   9      363.31      389.28     23.96 o 
  16   3   9      198.01      201.78     27.99 o 
  17   3   9      186.22      234.11     26.97 o 
  18   3   9      308.74      293.23     26.68 o 
  19   3   9        5.95       12.50     30.19 o 
  20   3   9       52.17       27.19     26.54 o 
  21   3   9      301.00      330.18     36.71 o 
  22   3   9       98.19      113.65     30.89 o 
  23   3   9        1.96        6.28     33.33 o 
 -23   4   9      841.97      752.05     20.91 o 
 -22   4   9      803.45      799.76     27.50 o 
 -21   4   9     1457.79     1552.73     25.64 o 
 -20   4   9     1019.24      985.43     23.50 o 
 -19   4   9     2415.72     2432.95     74.58 o 
 -18   4   9     1044.79     1114.48     20.00 o 
 -17   4   9        4.31       16.17     16.61 o 
 -16   4   9      334.96      426.60     23.73 o 
 -15   4   9       58.46       58.52     17.73 o 
 -14   4   9     3379.40     3511.41     47.57 o 
 -13   4   9     4214.97     4263.30     96.36 o 
 -12   4   9     7041.40     7304.96    163.92 o 
 -11   4   9      359.28      339.45     17.14 o 
 -10   4   9     9950.58     9881.63    255.40 o 
  -9   4   9       88.66      120.85     15.78 o 
  -8   4   9     5088.21     4604.40    101.32 o 
  -7   4   9      674.22      542.15     18.57 o 
  -6   4   9     5039.91     4689.03     79.31 o 
  -5   4   9     2792.19     2630.66     70.46 o 
  -4   4   9     1560.15     1402.67     48.19 o 
  -3   4   9     5978.55     5699.33    151.09 o 
  -2   4   9     1464.39     1406.29     25.27 o 
  -1   4   9      131.61       87.86     16.03 o 
   0   4   9      463.15      369.36     16.45 o 
   1   4   9     6687.32     6409.51    136.23 o 
   2   4   9     2411.21     2366.33     85.47 o 
   3   4   9     1586.02     1413.86     30.42 o 
   4   4   9       30.91       27.16     15.62 o 
   5   4   9     2224.33     2304.68     54.93 o 
   6   4   9       76.24       53.24     13.47 o 
   7   4   9     1539.24     1649.85     39.60 o 
   8   4   9     2276.73     2268.75     58.53 o 
   9   4   9     1235.75     1187.76     29.75 o 
  10   4   9      160.43      165.53     16.57 o 
  11   4   9     3001.90     3168.45     96.11 o 
  12   4   9     1301.61     1315.76     64.25 o 
  13   4   9     2704.75     2797.26     93.40 o 
  14   4   9       70.57      107.72     23.22 o 
  15   4   9     2304.01     4756.43   1845.37 o 
  16   4   9      829.24      885.37     28.52 o 
  17   4   9        3.76       -1.40     25.05 o 
  18   4   9      163.22      127.84     25.22 o 
  19   4   9       56.32       60.71     24.12 o 
  20   4   9      707.33      733.11     35.18 o 
  21   4   9       23.64       54.82     28.41 o 
  22   4   9     1187.57     1107.43     94.62 o 
 -22   5   9      265.15      217.45     15.47 o 
 -21   5   9      338.63      351.33     20.07 o 
 -20   5   9      393.12      431.88     16.25 o 
 -19   5   9      136.16      108.87     16.16 o 
 -18   5   9       30.73       37.01     14.28 o 
 -17   5   9      191.34      215.49     16.49 o 
 -16   5   9     3059.91     3196.38     75.23 o 
 -15   5   9      162.22      200.39     15.90 o 
 -14   5   9      968.00     1042.32     50.56 o 
 -13   5   9      147.87      138.09     14.38 o 
 -12   5   9     2501.12     2695.37     57.89 o 
 -11   5   9      389.76      417.91     28.44 o 
 -10   5   9     2056.23     2119.97     47.48 o 
  -9   5   9      640.69      712.88     20.60 o 
  -8   5   9      164.62      174.19     15.26 o 
  -7   5   9      405.98      429.71     22.73 o 
  -6   5   9     3481.61     3581.38     76.54 o 
  -5   5   9     3483.49     3394.26     62.82 o 
  -4   5   9       15.86       17.03     13.78 o 
  -3   5   9     1413.04     1313.90     27.73 o 
  -2   5   9      373.81      375.05     16.18 o 
  -1   5   9     1988.95     1908.89     46.43 o 
   0   5   9     1712.28     1590.52     36.05 o 
   1   5   9     1027.63     1012.41     25.95 o 
   2   5   9     1816.17     1759.30     55.03 o 
   3   5   9      264.11      273.75     13.39 o 
   4   5   9     1241.41     1192.86     26.66 o 
   5   5   9      573.97      568.67     20.01 o 
   6   5   9      624.65      643.19     15.09 o 
   7   5   9     2871.18     2720.57     64.63 o 
   8   5   9     2978.14     2980.01     96.20 o 
   9   5   9     1339.56     1346.33     26.24 o 
  10   5   9     5805.57     6258.83    117.91 o 
  11   5   9     1182.48     1243.35     23.23 o 
  12   5   9     2885.65     3009.19    101.73 o 
  13   5   9       37.95       57.33     17.02 o 
  14   5   9      480.04      486.69     35.11 o 
  15   5   9      590.90      518.20     51.60 o 
  16   5   9      751.59      757.40     60.14 o 
  17   5   9      243.49      226.87     44.93 o 
  18   5   9     1851.32     1592.25    137.73 o 
  19   5   9     1433.55     1394.62     71.43 o 
  20   5   9      796.63      670.16     31.23 o 
  21   5   9      559.95      443.97     52.74 o 
 -21   6   9      106.37      119.07     17.26 o 
 -20   6   9      140.10      139.33     16.81 o 
 -19   6   9      790.84      735.52     20.95 o 
 -18   6   9      363.99      356.61     22.95 o 
 -17   6   9        1.05        4.40     15.00 o 
 -16   6   9      160.06      156.85     12.61 o 
 -15   6   9      190.92      184.76     13.63 o 
 -14   6   9      214.90      233.58     14.89 o 
 -13   6   9       45.30       43.72     12.60 o 
 -12   6   9        7.41       11.41     12.80 o 
 -11   6   9       31.51       27.36     14.94 o 
 -10   6   9      843.65      889.31     15.35 o 
  -9   6   9     1741.27     1880.50     36.48 o 
  -8   6   9     1931.17     2044.68     37.14 o 
  -7   6   9      488.84      538.91     23.67 o 
  -6   6   9     1016.38     1125.12     39.64 o 
  -5   6   9        6.93       30.92     15.90 o 
  -4   6   9        7.90       46.80     16.54 o 
  -3   6   9       16.07       12.87     15.83 o 
  -2   6   9       79.18       75.71     15.30 o 
  -1   6   9        3.52       13.40     12.00 o 
   0   6   9      187.81      205.27     15.20 o 
   1   6   9      261.53      256.00     14.00 o 
   2   6   9      846.35      786.91     21.47 o 
   3   6   9        7.65        6.65     18.66 o 
   4   6   9      447.33      480.92     18.99 o 
   5   6   9     1126.37     1090.97     18.62 o 
   6   6   9      175.09      168.92     16.11 o 
   7   6   9       29.75       26.10     16.53 o 
   8   6   9      138.80      156.07     13.66 o 
   9   6   9      131.05      113.79     17.56 o 
  10   6   9      150.47      126.29     14.19 o 
  11   6   9       42.18       35.28     16.20 o 
  12   6   9      331.10      307.25     18.09 o 
  13   6   9       11.45       17.48     14.26 o 
  14   6   9       25.43       18.55     16.35 o 
  15   6   9      184.25      191.64     18.04 o 
  16   6   9      305.52      231.39     20.49 o 
  17   6   9        0.66        5.87     35.26 o 
  18   6   9      157.07      173.04     36.51 o 
  19   6   9       43.12       49.17     47.40 o 
  20   6   9        2.02      -27.50     33.14 o 
 -19   7   9       80.31       31.43     14.61 o 
 -18   7   9        3.82       15.60     15.90 o 
 -17   7   9      577.81      592.14     44.98 o 
 -16   7   9       24.21       45.15     14.27 o 
 -15   7   9        7.53       10.81     17.26 o 
 -14   7   9       82.61       66.68     14.15 o 
 -13   7   9     4029.28     4196.89    131.63 o 
 -12   7   9      275.79      250.90     14.09 o 
 -11   7   9      388.00      408.94     13.53 o 
 -10   7   9      251.57      250.72     15.53 o 
  -9   7   9      721.69      753.05     15.34 o 
  -8   7   9       38.56       29.16     13.73 o 
  -7   7   9     1025.84     1088.05     15.12 o 
  -6   7   9      125.86      131.44     11.51 o 
  -5   7   9     2741.76     2974.16     77.12 o 
  -4   7   9       19.77       14.20     16.41 o 
  -3   7   9     2814.83     3009.99     62.04 o 
  -2   7   9      903.83      890.76     25.59 o 
  -1   7   9      844.80      898.02     23.55 o 
   0   7   9      614.43      650.86     21.71 o 
   1   7   9        7.43        8.39     15.32 o 
   2   7   9      115.42       88.54     16.51 o 
   3   7   9     2242.15     2353.88     57.12 o 
   4   7   9       48.57       51.20     12.45 o 
   5   7   9      713.50      769.43     25.95 o 
   6   7   9      889.13      927.70     19.77 o 
   7   7   9       12.01       21.19     12.58 o 
   8   7   9     4656.64     4809.05     81.25 o 
   9   7   9        4.12        2.65     15.10 o 
  10   7   9     3901.34     4015.55    104.37 o 
  11   7   9      265.83      290.81     17.46 o 
  12   7   9      333.80      333.91     14.56 o 
  13   7   9       18.73       -3.72     16.05 o 
  14   7   9      574.02      600.58     45.71 o 
  15   7   9       19.99       28.54     20.87 o 
  16   7   9     1791.39     1620.85    104.19 o 
  17   7   9       73.87       40.37     34.58 o 
  18   7   9     1726.83     1372.23     32.81 o 
 -16   8   9      161.87      164.21     22.08 o 
 -15   8   9      511.34      448.83     19.04 o 
 -14   8   9     1523.61     1480.95     40.90 o 
 -13   8   9      331.48      311.74     15.90 o 
 -12   8   9     2175.67     2260.53     47.81 o 
 -11   8   9      476.27      415.69     26.32 o 
 -10   8   9      851.91      835.56     26.50 o 
  -9   8   9        2.88       10.55     12.64 o 
  -8   8   9     1921.85     1950.88     50.14 o 
  -7   8   9       11.45        8.15     16.95 o 
  -6   8   9     2290.01     2311.21     53.81 o 
  -5   8   9      833.68      849.04     33.84 o 
  -4   8   9      629.79      663.07     17.84 o 
  -3   8   9     3655.59     3664.07     58.85 o 
  -2   8   9     1127.62     1133.27     31.04 o 
  -1   8   9     1802.54     1904.89     49.83 o 
   0   8   9      115.34      114.71     13.62 o 
   1   8   9     1741.81     1817.08     32.52 o 
   2   8   9      394.38      390.71     15.71 o 
   3   8   9      646.91      659.92     18.68 o 
   4   8   9       63.96       31.05     12.16 o 
   5   8   9      392.71      378.06     14.21 o 
   6   8   9        1.36        8.27     13.48 o 
   7   8   9      190.27      210.35     18.48 o 
   8   8   9      510.91      503.80     25.52 o 
   9   8   9     1091.72     1052.62     34.03 o 
  10   8   9     2085.55     1946.70     66.70 o 
  11   8   9     1024.49     1060.22     29.75 o 
  12   8   9     2716.39     2774.06     60.62 o 
  13   8   9        3.96      -18.14     18.51 o 
  14   8   9       12.88       32.94     17.33 o 
  15   8   9      333.12      306.03     24.08 o 
  16   8   9        2.19        4.42     19.07 o 
 -13   9   9     1090.33      921.30     40.96 o 
 -12   9   9        0.98       33.34     14.89 o 
 -11   9   9     1005.87      936.82     34.71 o 
 -10   9   9       11.27       10.15     15.30 o 
  -9   9   9        5.18      -11.15     13.82 o 
  -8   9   9      418.96      439.90     24.44 o 
  -7   9   9      143.48      196.71     29.51 o 
  -6   9   9      271.57      299.50     14.70 o 
  -5   9   9      157.38      144.55     17.95 o 
  -4   9   9        4.46       -7.51     12.02 o 
  -3   9   9      666.22      647.81     25.42 o 
  -2   9   9       10.28       37.24     12.13 o 
  -1   9   9      661.99      652.40     22.11 o 
   0   9   9      778.60      755.41     34.00 o 
   1   9   9      347.13      295.14     13.76 o 
   2   9   9       48.91       55.35     13.12 o 
   3   9   9       91.08       64.47     18.86 o 
   4   9   9      198.91      205.90     13.96 o 
   5   9   9       93.33       90.26     12.70 o 
   6   9   9       73.47       68.64     15.74 o 
   7   9   9        5.01       14.64     16.69 o 
   8   9   9      456.86      461.27     20.47 o 
   9   9   9      455.75      469.38     31.53 o 
  10   9   9      139.03      142.19     17.95 o 
  11   9   9      120.34      151.16     16.16 o 
  12   9   9      165.58      165.98     17.12 o 
  -8  10   9      377.06      308.27     13.70 o 
  -7  10   9       36.97       61.00     14.00 o 
  -6  10   9      272.95      307.14     31.84 o 
  -5  10   9        4.28       22.80     17.79 o 
  -4  10   9      902.60      865.68     23.74 o 
  -3  10   9      125.36      132.85     13.85 o 
  -2  10   9      921.19      785.06     30.34 o 
  -1  10   9     1198.79     1175.39     73.32 o 
   0  10   9       78.54       95.02     15.35 o 
   1  10   9      792.81      741.31     35.66 o 
   2  10   9       14.45       22.44     16.48 o 
   3  10   9      110.76      150.62     13.96 o 
   4  10   9       70.85       49.55     12.52 o 
   5  10   9      207.19      203.13     18.13 o 
   6  10   9       21.60      -10.68     13.78 o 
   7  10   9      428.01      409.58     21.43 o 
 -25   0  10       86.39       85.39     27.43 o 
 -24   0  10        4.40       24.05     27.92 o 
 -23   0  10       69.39       67.81     29.56 o 
 -22   0  10     1175.29     1107.37     28.91 o 
 -21   0  10      535.62      438.79     51.96 o 
 -20   0  10      484.78      564.10     65.61 o 
 -19   0  10      712.18      789.52     47.36 o 
 -18   0  10      176.71      252.36     30.58 o 
 -17   0  10     2487.86     2601.43     78.94 o 
 -16   0  10     2105.03     1945.25     94.36 o 
 -15   0  10     1865.75     1811.75     35.12 o 
 -14   0  10      560.42      551.07     22.58 o 
 -13   0  10     1328.77     1173.18     46.85 o 
 -12   0  10      248.03      227.27     25.47 o 
 -11   0  10     3453.53     3148.95     28.12 o 
 -10   0  10      256.22      249.98     19.88 o 
  -9   0  10     2442.48     2051.63     25.82 o 
  -8   0  10     2963.26     2977.52     34.68 o 
  -7   0  10     7940.28     7637.08    231.50 o 
  -6   0  10      903.24      768.25     30.39 o 
  -5   0  10       85.48      154.97     29.40 o 
  -4   0  10      310.62      440.38     25.58 o 
  -3   0  10        6.89       31.67     23.91 o 
  -2   0  10     1978.33     2001.50     30.62 o 
  -1   0  10     8644.47     9064.77     80.98 o 
   0   0  10     2001.94     2262.75     60.32 o 
   2   0  10    16059.06    16975.68    682.51 o 
   3   0  10       43.37       35.39     29.54 o 
   4   0  10    14161.67    14678.82    291.71 o 
   5   0  10     1617.39     1602.10     35.04 o 
   6   0  10     7024.86     6716.51     50.40 o 
   7   0  10      540.35      648.86     36.24 o 
   8   0  10      110.67      116.74     24.89 o 
   9   0  10      144.30      146.50     22.85 o 
  10   0  10      775.30      657.40     26.94 o 
  11   0  10     1574.72     1617.56     60.86 o 
  12   0  10      971.23      852.82     44.59 o 
  13   0  10      550.68      501.24     36.69 o 
  14   0  10     3936.41     4191.21     75.70 o 
 -25   1  10      178.48      172.73     17.73 o 
 -24   1  10      505.32      482.45     18.91 o 
 -23   1  10      444.46      392.87     19.77 o 
 -22   1  10      888.75      902.40     20.66 o 
 -21   1  10      107.55       85.15     14.53 o 
 -20   1  10     1229.44     1210.78     23.89 o 
 -19   1  10      354.22      371.43     17.54 o 
 -18   1  10      364.78      458.63     16.71 o 
 -17   1  10      716.45      772.53     18.72 o 
 -16   1  10       37.77       10.68     17.14 o 
 -15   1  10      854.19      876.46     23.61 o 
 -14   1  10      565.33      571.82     17.44 o 
 -13   1  10      220.44      203.91     16.89 o 
 -12   1  10      230.21      196.13     15.86 o 
 -11   1  10      329.88      387.76     16.48 o 
 -10   1  10     2056.77     1797.04     42.43 o 
  -9   1  10     1212.16     1036.72     27.18 o 
  -8   1  10     1770.19     1654.48     31.37 o 
  -7   1  10     2342.99     2704.44     49.71 o 
  -6   1  10      623.53      562.21     19.23 o 
  -5   1  10      164.53      318.35     16.19 o 
  -4   1  10      200.80      225.28     21.09 o 
  -3   1  10        3.02       -9.72     18.16 o 
  -2   1  10      208.51      278.75     19.07 o 
  -1   1  10     3476.53     3455.68     60.61 o 
   0   1  10      167.40      210.80     19.41 o 
   1   1  10     4681.90     4768.35     77.39 o 
   2   1  10     5220.18     5700.55    147.65 o 
   3   1  10       52.62      152.54     19.00 o 
   4   1  10     1424.59     1250.91     34.46 o 
   5   1  10      249.09      294.11     20.95 o 
   6   1  10       12.74       10.12     20.53 o 
   7   1  10      331.68      315.24     18.47 o 
   8   1  10        3.40        0.66     17.91 o 
   9   1  10      347.18      320.03     18.37 o 
  10   1  10       17.66        5.29     17.98 o 
  11   1  10      891.69      796.61     31.77 o 
  12   1  10      547.56      572.55     26.05 o 
  13   1  10      236.07      245.20     24.84 o 
  14   1  10      455.85      455.73     36.36 o 
  15   1  10      197.18      192.89     36.18 o 
  16   1  10      419.06      467.18     35.89 o 
  17   1  10       52.23       63.99     36.12 o 
  18   1  10      234.55      246.03     35.35 o 
  19   1  10        8.20       13.89     35.21 o 
  20   1  10       22.39       25.65     39.67 o 
 -24   2  10      472.55      379.95     18.90 o 
 -23   2  10       40.80       41.15     21.32 o 
 -22   2  10        1.38      -11.60     20.86 o 
 -21   2  10       32.61       37.71     15.59 o 
 -20   2  10     1850.42     1770.80     23.12 o 
 -19   2  10      652.13      583.35     19.72 o 
 -18   2  10      303.15      279.94     16.32 o 
 -17   2  10      891.57      990.00     34.38 o 
 -16   2  10      107.90      110.27     18.48 o 
 -15   2  10      754.30      760.16     19.31 o 
 -14   2  10       10.19       29.03     26.31 o 
 -13   2  10       23.86       12.73     16.68 o 
 -12   2  10      696.40      602.58     18.69 o 
 -11   2  10     2374.22     2204.35     59.19 o 
 -10   2  10     1514.66     1479.83     19.26 o 
  -9   2  10     4999.45     4855.72    141.25 o 
  -8   2  10       72.61       61.31     18.31 o 
  -7   2  10     7307.62     6748.47    247.08 o 
  -6   2  10       12.11        3.44     17.31 o 
  -5   2  10      138.65      269.58     42.88 o 
  -4   2  10     2819.11     2884.46     70.98 o 
  -3   2  10     1526.39     1408.79     28.86 o 
  -2   2  10     4554.47     4941.51    113.26 o 
  -1   2  10      725.72      864.10     38.09 o 
   0   2  10     1005.18     1120.00     35.85 o 
   1   2  10     4012.38     3901.80    117.61 o 
   2   2  10     1625.29     1403.26     31.14 o 
   3   2  10     6601.85     6610.84    161.73 o 
   4   2  10     7863.35     7880.94    189.51 o 
   5   2  10     4502.08     4672.58    132.71 o 
   6   2  10     2333.62     2381.09     43.86 o 
   7   2  10     1690.25     1575.22     37.26 o 
   8   2  10     1449.27     1303.41     46.82 o 
   9   2  10      803.78      846.20     23.31 o 
  10   2  10      745.73      663.32     25.00 o 
  11   2  10       38.31       42.83     20.94 o 
  12   2  10     6431.09     6185.53    262.50 o 
  13   2  10      989.90     1024.63     39.74 o 
  14   2  10     4778.77     5243.15    202.39 o 
  15   2  10     3085.45     3172.78     43.39 o 
  16   2  10      135.02      144.35     27.54 o 
  17   2  10     1559.03     1582.13     49.11 o 
  18   2  10       42.34       40.13     31.32 o 
  19   2  10      498.70      462.91     96.10 o 
  20   2  10        0.85        4.78     29.07 o 
  21   2  10      375.76      340.52     37.41 o 
  22   2  10      152.58      138.68     37.27 o 
  23   2  10      361.50      383.85     42.14 o 
 -24   3  10     1007.49      830.10     39.04 o 
 -23   3  10      866.46      784.85     19.63 o 
 -22   3  10     1201.85     1280.79     28.00 o 
 -21   3  10     2121.94     2344.24     29.42 o 
 -20   3  10     1708.67     1715.45     27.84 o 
 -19   3  10     1459.43     1403.84     34.74 o 
 -18   3  10     1592.86     1836.08     20.01 o 
 -17   3  10      289.39      292.52     34.47 o 
 -16   3  10     3436.83     3831.94     65.00 o 
 -15   3  10        7.69      -18.04     18.47 o 
 -14   3  10     8648.61     9307.31    180.05 o 
 -13   3  10      828.45      821.42     22.15 o 
 -12   3  10     8879.27     9300.44    187.33 o 
 -11   3  10      820.98      881.96     29.28 o 
 -10   3  10    10692.37    11006.01     96.76 o 
  -9   3  10      853.11      886.68     34.02 o 
  -8   3  10     4130.98     4111.68     82.25 o 
  -7   3  10     1141.60      986.75     16.86 o 
  -6   3  10     1820.00     1777.68     47.64 o 
  -5   3  10     6012.49     5643.38     84.96 o 
  -4   3  10      438.05      472.44     26.97 o 
  -3   3  10     7522.08     7451.15    192.31 o 
  -2   3  10      190.74      194.26     18.33 o 
  -1   3  10     7993.19     7750.85    119.42 o 
   0   3  10     3039.79     3181.90     25.79 o 
   1   3  10     2727.42     2530.61     46.34 o 
   2   3  10     1355.83     1310.84     22.53 o 
   3   3  10    14771.36    15243.77    209.38 o 
   4   3  10     1641.55     1424.64     35.04 o 
   5   3  10     1559.66     1444.25     22.18 o 
   6   3  10        8.06        1.56     16.86 o 
   7   3  10      956.24      885.67     29.84 o 
   8   3  10     1402.56     1439.89     40.21 o 
   9   3  10      702.64      643.15     23.83 o 
  10   3  10      619.90      660.45     25.43 o 
  11   3  10     3395.98     3220.37    101.39 o 
  12   3  10     3437.45     3510.42    130.31 o 
  13   3  10        6.10       -0.40     24.57 o 
  14   3  10     2423.71     2550.67     65.04 o 
  15   3  10      702.67      761.68     45.72 o 
  16   3  10     1004.22     1088.52     40.96 o 
  17   3  10      377.64      359.33     27.15 o 
  18   3  10      706.59      692.88     36.47 o 
  19   3  10       12.01       26.76     29.63 o 
  20   3  10      823.76      800.05     66.20 o 
  21   3  10      109.09       88.67     38.51 o 
  22   3  10       41.04       13.09     27.46 o 
  23   3  10      140.17      122.15     29.98 o 
 -23   4  10      141.38      133.62     18.40 o 
 -22   4  10      193.35      176.42     16.91 o 
 -21   4  10       51.54       23.34     21.04 o 
 -20   4  10       32.96       -7.23     19.02 o 
 -19   4  10      534.40      531.49     18.41 o 
 -18   4  10       26.14       61.01     16.20 o 
 -17   4  10     1391.46     1321.36     55.11 o 
 -16   4  10     1597.26     1770.11     69.19 o 
 -15   4  10      888.94      857.45     29.63 o 
 -14   4  10     4182.52     4557.07     80.20 o 
 -13   4  10     2449.26     2575.83     37.49 o 
 -12   4  10      278.58      228.51     35.57 o 
 -11   4  10      656.91      720.21     21.65 o 
 -10   4  10     1555.68     1569.93     20.95 o 
  -9   4  10      506.63      505.07     15.07 o 
  -8   4  10      150.78      102.06     15.69 o 
  -7   4  10       57.75       47.83     19.20 o 
  -6   4  10     3790.61     3839.31     99.40 o 
  -5   4  10      732.27      737.75     32.49 o 
  -4   4  10     1185.34     1236.77     53.49 o 
  -3   4  10     8950.11     9167.23    186.17 o 
  -2   4  10      460.17      415.05     21.94 o 
  -1   4  10       12.65       -1.73     16.94 o 
   0   4  10     1286.07     1174.32     21.71 o 
   1   4  10       18.61       23.70     16.93 o 
   2   4  10      194.40      227.66     14.51 o 
   3   4  10       84.74       90.71     15.79 o 
   4   4  10     1339.25     1303.41     28.60 o 
   5   4  10      165.20      106.88     16.31 o 
   6   4  10      268.17      257.18     14.92 o 
   7   4  10     3038.42     3027.64     79.97 o 
   8   4  10     3284.77     3213.28     83.55 o 
   9   4  10      489.69      484.63     20.07 o 
  10   4  10      960.38     1004.12     22.56 o 
  11   4  10      177.09      158.69     23.06 o 
  12   4  10      436.99      461.68     24.65 o 
  13   4  10     1112.64     1083.13     24.98 o 
  14   4  10       26.67       33.78     22.02 o 
  15   4  10      146.53     6364.43   3136.32 o 
  16   4  10       10.33       16.58     22.13 o 
  17   4  10      243.69      171.58     25.46 o 
  18   4  10       21.34       36.83     37.36 o 
  19   4  10      694.55      695.83     30.09 o 
  20   4  10       10.30       35.12     35.31 o 
  21   4  10     1514.08     1359.65     82.43 o 
  22   4  10      199.73      186.02     30.42 o 
 -22   5  10      489.33      469.22     21.90 o 
 -21   5  10      492.09      495.22     28.87 o 
 -20   5  10      817.57      869.67     24.35 o 
 -19   5  10      345.06      387.49     16.55 o 
 -18   5  10     2074.73     1976.91     27.09 o 
 -17   5  10      177.03      147.28     13.81 o 
 -16   5  10      396.00      398.42     13.72 o 
 -15   5  10     1204.00     1251.56     35.26 o 
 -14   5  10      157.84      199.29     14.90 o 
 -13   5  10      459.19      522.61     25.92 o 
 -12   5  10       64.11       56.62     25.36 o 
 -11   5  10        9.78       -9.12     20.65 o 
 -10   5  10      697.37      734.28     22.63 o 
  -9   5  10      174.38      181.43     20.46 o 
  -8   5  10       19.50       11.59     26.11 o 
  -7   5  10      797.44      832.33     17.68 o 
  -6   5  10      221.20      183.23     13.17 o 
  -5   5  10     2710.76     2584.40     58.86 o 
  -4   5  10      113.68      149.41     13.54 o 
  -3   5  10     1561.36     1424.97     45.29 o 
  -2   5  10      683.93      708.26     14.43 o 
  -1   5  10      556.44      463.85     18.00 o 
   0   5  10        1.50       -9.95     11.89 o 
   1   5  10       21.63        7.93     12.30 o 
   2   5  10       15.53       27.04     14.11 o 
   3   5  10     2697.19     2680.05     64.43 o 
   4   5  10       50.45       61.81     11.64 o 
   5   5  10     3699.18     3630.41    109.36 o 
   6   5  10     3628.85     3522.84     68.08 o 
   7   5  10     5101.60     5254.78    130.14 o 
   8   5  10        0.26       -5.40     19.94 o 
   9   5  10      180.41      155.52     19.38 o 
  10   5  10      330.66      325.55     18.90 o 
  11   5  10      340.45      325.62     20.18 o 
  12   5  10      576.30      534.95     20.78 o 
  13   5  10      189.04      180.58     21.88 o 
  14   5  10       41.97       38.31     16.38 o 
  15   5  10      179.06      220.93     18.46 o 
  16   5  10      231.96      200.37     27.28 o 
  17   5  10      254.69      223.85     29.88 o 
  18   5  10      233.48      244.47     29.71 o 
  19   5  10      115.33       94.19     29.07 o 
  20   5  10       35.42       29.63     28.19 o 
  21   5  10      114.72      101.59     27.94 o 
 -20   6  10       99.84       73.38     16.06 o 
 -19   6  10      284.98      272.56     19.84 o 
 -18   6  10      202.81      192.02     14.05 o 
 -17   6  10        8.03       25.95     16.80 o 
 -16   6  10     1173.28     1127.37     30.36 o 
 -15   6  10       76.78       77.89     14.43 o 
 -14   6  10       49.05       30.48     14.76 o 
 -13   6  10      899.02      899.73     17.39 o 
 -12   6  10       33.74       50.65     15.41 o 
 -11   6  10     3339.64     3520.52     62.25 o 
 -10   6  10       39.17       17.06     13.19 o 
  -9   6  10      100.88      100.70     13.67 o 
  -8   6  10      999.91      918.04     14.95 o 
  -7   6  10      876.60      948.65     27.55 o 
  -6   6  10     2089.33     2161.87     39.34 o 
  -5   6  10      499.83      510.23     17.35 o 
  -4   6  10      302.66      255.68     17.34 o 
  -3   6  10     2002.85     2068.26     47.08 o 
  -2   6  10     2277.24     2531.70     42.35 o 
  -1   6  10     2696.08     2886.73     99.71 o 
   0   6  10      386.97      427.40     15.62 o 
   1   6  10     1947.69     1939.53     54.90 o 
   2   6  10      346.69      390.93     19.57 o 
   3   6  10      574.49      634.93     18.94 o 
   4   6  10     1510.69     1549.28     33.87 o 
   5   6  10     2434.79     2442.51     61.95 o 
   6   6  10     1838.44     1901.86     45.23 o 
   7   6  10        7.31       20.73     16.00 o 
   8   6  10     1583.53     1652.05     28.45 o 
   9   6  10       93.55       97.41     17.26 o 
  10   6  10     1300.20     1278.71     22.66 o 
  11   6  10      319.29      291.91     16.83 o 
  12   6  10     1348.69     1406.38     42.82 o 
  13   6  10      158.56      193.98     17.47 o 
  14   6  10      156.47      200.10     15.81 o 
  15   6  10      166.84      162.64     19.80 o 
  16   6  10      713.45      827.82     42.58 o 
  17   6  10       41.01       30.52     28.62 o 
  18   6  10     1460.95     1423.77     32.68 o 
  19   6  10     1046.93      881.23     31.36 o 
 -18   7  10      879.84      832.81     29.38 o 
 -17   7  10      285.02      269.83     23.18 o 
 -16   7  10        2.16        5.75     16.47 o 
 -15   7  10       63.57       77.69     15.64 o 
 -14   7  10      114.35      107.84     12.75 o 
 -13   7  10        0.65        8.98     12.41 o 
 -12   7  10     1086.50     1041.03     45.57 o 
 -11   7  10      487.30      464.56     15.52 o 
 -10   7  10      470.19      468.44     21.16 o 
  -9   7  10      331.35      342.58     18.58 o 
  -8   7  10       88.90       90.17     15.34 o 
  -7   7  10      117.17      110.01     15.67 o 
  -6   7  10      340.59      392.92     14.26 o 
  -5   7  10      126.50      154.44     13.39 o 
  -4   7  10      167.50      152.46     15.21 o 
  -3   7  10      563.63      602.47     15.93 o 
  -2   7  10      450.45      507.16     18.54 o 
  -1   7  10     2549.96     2531.97     48.22 o 
   0   7  10     2460.82     2563.65     71.06 o 
   1   7  10       69.34       88.84     20.52 o 
   2   7  10      321.21      302.67     15.27 o 
   3   7  10     2561.01     2575.47     47.24 o 
   4   7  10       19.50       16.67     18.08 o 
   5   7  10       37.69     6737.55   2614.74 o 
   6   7  10       31.26       20.50     15.40 o 
   7   7  10      360.58      352.22     16.85 o 
   8   7  10      533.61      529.37     20.29 o 
   9   7  10      942.83      915.35     25.00 o 
  10   7  10     1235.16     1178.35     25.22 o 
  11   7  10        3.69       13.26     13.81 o 
  12   7  10      492.50      481.58     26.73 o 
  13   7  10       14.54       44.91     12.83 o 
  14   7  10       28.60       27.98     19.85 o 
  15   7  10      189.63      214.69     25.22 o 
  16   7  10      105.68      135.97     44.73 o 
  17   7  10        5.25       36.11     27.54 o 
 -16   8  10      689.16      490.28     29.78 o 
 -15   8  10      537.92      469.38     19.73 o 
 -14   8  10       28.76       38.32     14.21 o 
 -13   8  10      703.73      700.12     31.01 o 
 -12   8  10        1.07        1.63     13.30 o 
 -11   8  10     2444.27     2439.89     65.77 o 
 -10   8  10       24.78       39.96     12.99 o 
  -9   8  10      201.86      161.02     12.41 o 
  -8   8  10      219.52      203.00     12.30 o 
  -7   8  10      231.36      224.88     19.57 o 
  -6   8  10      429.19      417.10     12.91 o 
  -5   8  10       11.75        8.13     12.86 o 
  -4   8  10      853.65      850.01     24.62 o 
  -3   8  10      876.28      879.68     35.94 o 
  -2   8  10     1685.07     1740.28     45.26 o 
  -1   8  10       11.27       10.62     11.22 o 
   0   8  10     3875.66     4033.42    124.24 o 
   1   8  10      154.17      175.03     14.61 o 
   2   8  10     1055.96     1011.84     41.47 o 
   3   8  10        8.18        6.06     12.85 o 
   4   8  10      127.79      155.90     19.53 o 
   5   8  10      748.71      723.48     25.28 o 
   6   8  10      309.08      303.86     13.84 o 
   7   8  10      165.29      162.01     13.47 o 
   8   8  10     3012.69     3004.92    121.24 o 
   9   8  10       34.06       25.67     15.52 o 
  10   8  10     2276.28     2387.17     74.05 o 
  11   8  10      791.34      831.46     48.02 o 
  12   8  10      281.51      336.91     21.32 o 
  13   8  10      251.86      264.66     17.23 o 
  14   8  10       50.10       50.27     14.28 o 
  15   8  10       56.11       58.05     17.13 o 
 -13   9  10        0.07      -10.82     12.37 o 
 -12   9  10     1740.70     1443.50     50.11 o 
 -11   9  10      431.78      381.30     13.78 o 
 -10   9  10      700.97      641.06     39.31 o 
  -9   9  10      409.15      360.44     17.95 o 
  -8   9  10      113.58      136.41     16.53 o 
  -7   9  10      470.74      469.09     15.34 o 
  -6   9  10     1169.72     1269.44     37.91 o 
  -5   9  10      833.90      920.87     24.29 o 
  -4   9  10       28.78       42.41     17.25 o 
  -3   9  10      579.00      536.19     26.39 o 
  -2   9  10       23.57        2.95     11.42 o 
  -1   9  10     2235.81     2119.79     42.47 o 
   0   9  10      150.69      155.59     14.25 o 
   1   9  10     2460.07     2333.09     65.16 o 
   2   9  10        0.66       12.56     12.81 o 
   3   9  10     2005.21     2151.29     41.26 o 
   4   9  10       91.42      109.19     18.21 o 
   5   9  10      480.15      546.86     20.47 o 
   6   9  10        5.49       -9.01     14.51 o 
   7   9  10     1258.92     1170.38     24.37 o 
   8   9  10      369.97      370.51     19.14 o 
   9   9  10      845.39      769.78     35.24 o 
  10   9  10      403.77      411.48     18.22 o 
  11   9  10      362.27      331.27     15.66 o 
  12   9  10     1235.86     1008.12     72.91 o 
  -7  10  10      817.38      665.24     47.10 o 
  -6  10  10      160.60      130.10     13.48 o 
  -5  10  10      126.77      100.85     14.34 o 
  -4  10  10      120.87       93.84     14.21 o 
  -3  10  10       23.74        0.96     17.85 o 
  -2  10  10      556.80      467.80     16.67 o 
  -1  10  10        0.04        3.61     12.00 o 
   0  10  10      350.25      345.58     14.57 o 
   1  10  10       91.52       82.02     12.77 o 
   2  10  10        0.21       -0.01     14.99 o 
   3  10  10      260.46      275.34     30.11 o 
   4  10  10      130.45      131.97     12.47 o 
   5  10  10        0.96       -8.10     14.56 o 
   6  10  10       66.74       51.34     15.69 o 
 -24   1  11        4.34       -2.31     19.71 o 
 -23   1  11       85.70      111.75     31.29 o 
 -22   1  11      332.61      337.84     28.71 o 
 -21   1  11        5.83       -4.82     14.10 o 
 -20   1  11     2162.00     2202.88     26.21 o 
 -19   1  11      813.84      904.89     20.66 o 
 -18   1  11       86.73       79.08     19.11 o 
 -17   1  11      812.76      928.40     23.09 o 
 -16   1  11      171.21      174.41     16.97 o 
 -15   1  11     1645.87     1644.44     44.00 o 
 -14   1  11      289.54      307.59     19.05 o 
 -13   1  11      912.33      923.74     21.88 o 
 -12   1  11       94.77       98.92     16.79 o 
 -11   1  11     3210.61     3210.93     48.24 o 
 -10   1  11      952.27     1012.87     19.14 o 
  -9   1  11     7954.17     7707.14    135.31 o 
  -8   1  11        4.89        3.15     17.35 o 
  -7   1  11     4362.53     4035.31     57.87 o 
  -6   1  11     2266.71     2034.34     29.91 o 
  -5   1  11     1774.26     1794.63     21.27 o 
  -4   1  11     8296.08     8485.48    138.88 o 
  -3   1  11      248.35      283.84     17.23 o 
  -2   1  11     4685.74     4909.47     76.60 o 
  -1   1  11     2688.98     2655.03     22.58 o 
   0   1  11     5363.98     5463.81    114.26 o 
   1   1  11    17825.25    19822.27    545.62 o 
   2   1  11     4523.21     4308.26    123.34 o 
   3   1  11     3169.83     3136.62     75.99 o 
   4   1  11     5204.08     4633.72     92.91 o 
   5   1  11     2066.95     2244.18     49.80 o 
   6   1  11     3367.09     3244.66     64.92 o 
   7   1  11     3869.54     3805.59    103.41 o 
   8   1  11     1957.94     1875.40     40.01 o 
   9   1  11      938.79      987.14     20.83 o 
  10   1  11     5622.74     5299.47    112.14 o 
  11   1  11      604.76      566.28     19.27 o 
  12   1  11     2390.04     2283.88     99.17 o 
  13   1  11      710.96      734.85     36.66 o 
  14   1  11     3178.93     3263.71    119.73 o 
  15   1  11     7311.16     7581.58    285.13 o 
  16   1  11      446.70      462.11     35.24 o 
  17   1  11     2590.94     2840.16    134.80 o 
  18   1  11      173.74      170.52     35.83 o 
  19   1  11     1044.07     1052.14     47.51 o 
 -24   2  11     1778.86     1579.88     42.72 o 
 -23   2  11      177.84      201.11     20.33 o 
 -22   2  11     1390.19     1460.87     23.07 o 
 -21   2  11       30.93       24.35     15.42 o 
 -20   2  11     2536.80     2549.48     21.53 o 
 -19   2  11        6.01      -19.38     19.38 o 
 -18   2  11     2779.60     2958.56     68.00 o 
 -17   2  11      326.77      384.55     20.45 o 
 -16   2  11      596.46      702.48     26.25 o 
 -15   2  11      186.06      209.64     19.07 o 
 -14   2  11     2611.54     2856.00     87.15 o 
 -13   2  11     2014.51     2170.00     47.25 o 
 -12   2  11       16.15       17.45     16.62 o 
 -11   2  11     6555.24     6692.73    107.72 o 
 -10   2  11     1028.20     1005.69     20.75 o 
  -9   2  11     3914.50     3981.45     71.62 o 
  -8   2  11      352.32      411.79     20.04 o 
  -7   2  11      949.97      857.26     19.04 o 
  -6   2  11       28.75       34.64     17.77 o 
  -5   2  11     2036.16     1820.48     61.96 o 
  -4   2  11     1469.55     1533.84     32.32 o 
  -3   2  11     6689.59     6686.42    160.22 o 
  -2   2  11       13.93       -3.55     16.53 o 
  -1   2  11     7519.47     7253.40    292.52 o 
   0   2  11     1188.92      994.25     21.27 o 
   1   2  11     2093.46     2034.89     73.42 o 
   2   2  11     1298.08     1279.52     29.19 o 
   3   2  11     2770.22     2743.46     91.67 o 
   4   2  11     2328.02     2440.38     57.39 o 
   5   2  11      968.07      833.63     26.35 o 
   6   2  11     1916.47     1818.34     53.79 o 
   7   2  11      985.53      980.03     29.00 o 
   8   2  11        6.90        8.86     18.20 o 
   9   2  11      106.97      115.15     18.42 o 
  10   2  11      747.16      672.55     19.49 o 
  11   2  11      105.67      110.72     20.91 o 
  12   2  11      807.60      902.84     53.81 o 
  13   2  11     1752.96     1895.49     40.92 o 
  14   2  11     2686.28     2844.81     90.96 o 
  15   2  11      572.03      598.39     24.57 o 
  16   2  11      435.96      525.00     28.70 o 
  17   2  11       78.45       99.97     32.02 o 
  18   2  11      102.69     1046.11    534.34 o 
  19   2  11       34.57       30.51     26.70 o 
  20   2  11       56.33       50.77     28.86 o 
  21   2  11       26.06       35.71     36.96 o 
  22   2  11       37.03       36.45     37.93 o 
  23   2  11        1.40       17.60     37.90 o 
 -23   3  11      207.39      208.94     20.25 o 
 -22   3  11       48.35       53.66     20.03 o 
 -21   3  11      163.54      173.73     21.17 o 
 -20   3  11      224.08      240.14     15.88 o 
 -19   3  11      385.79      306.44     16.63 o 
 -18   3  11      605.02      545.52     17.76 o 
 -17   3  11     1311.42     1394.65     44.34 o 
 -16   3  11      994.66     1066.58     35.44 o 
 -15   3  11      708.13      721.25     21.74 o 
 -14   3  11     1451.27     1405.20     29.96 o 
 -13   3  11      934.92      997.60     19.91 o 
 -12   3  11       43.30       64.34     20.90 o 
 -11   3  11      576.28      551.14     21.44 o 
 -10   3  11     1466.90     1464.16     29.03 o 
  -9   3  11       17.53       27.41     24.22 o 
  -8   3  11      236.07      219.46     18.41 o 
  -7   3  11       56.44       51.14     17.49 o 
  -6   3  11      702.02      612.05     21.34 o 
  -5   3  11      984.51     1005.64     23.05 o 
  -4   3  11      235.08      290.74     17.89 o 
  -3   3  11     1103.05      934.80     26.17 o 
  -2   3  11      678.87      685.42     19.54 o 
  -1   3  11       38.85       24.27     14.61 o 
   0   3  11     1120.67     1188.57     20.12 o 
   1   3  11        0.22       -3.09     15.74 o 
   2   3  11      990.05     1011.35     19.60 o 
   3   3  11      404.54      396.24     16.14 o 
   4   3  11     1281.77     1074.82     46.27 o 
   5   3  11      182.40      147.79     16.31 o 
   6   3  11      175.81      160.68     14.36 o 
   7   3  11      337.22      296.70     18.57 o 
   8   3  11     1113.08     1048.50     34.45 o 
   9   3  11        9.89        7.43     16.44 o 
  10   3  11      804.18      760.87     24.13 o 
  11   3  11     4796.68     5274.01    188.04 o 
  12   3  11        0.59      -24.71     24.71 o 
  13   3  11       62.34       47.57     23.27 o 
  14   3  11      151.87      159.35     22.57 o 
  15   3  11      364.17      366.05     25.68 o 
  16   3  11      231.22      210.57     22.03 o 
  17   3  11     1403.08     1365.24     85.14 o 
  18   3  11       64.56       75.44     27.43 o 
  19   3  11       18.24       24.91     25.70 o 
  20   3  11       29.59       34.12     31.74 o 
  21   3  11      599.06      493.88     47.59 o 
  22   3  11        0.32       19.39     33.08 o 
 -23   4  11        9.62       21.51     15.88 o 
 -22   4  11      841.44      769.09     19.30 o 
 -21   4  11        5.11       16.59     18.03 o 
 -20   4  11     1267.71     1406.71     21.31 o 
 -19   4  11       72.42       77.74     17.21 o 
 -18   4  11     4165.27     4351.74     86.94 o 
 -17   4  11       35.17       41.47     16.57 o 
 -16   4  11      384.89      460.65     18.40 o 
 -15   4  11      422.35      350.99     19.48 o 
 -14   4  11       12.08       32.46     17.69 o 
 -13   4  11     3117.17     3302.70     60.33 o 
 -12   4  11     1722.14     1810.55     32.29 o 
 -11   4  11     1814.42     1993.73     44.54 o 
 -10   4  11     3201.29     3457.32     47.25 o 
  -9   4  11     6065.38     6020.23    137.33 o 
  -8   4  11     4014.08     3936.23     35.68 o 
  -7   4  11      983.42      913.13     27.17 o 
  -6   4  11     1071.00      997.09     22.61 o 
  -5   4  11     5312.99     5067.59    123.02 o 
  -4   4  11      254.71      269.19     19.84 o 
  -3   4  11     4656.54     4598.77    101.59 o 
  -2   4  11        4.42       12.76     17.20 o 
  -1   4  11     4364.65     4269.40     71.96 o 
   0   4  11     1540.31     1490.19     24.08 o 
   1   4  11     2387.35     2244.72     36.59 o 
   2   4  11        0.05       11.80     16.90 o 
   3   4  11     1451.81     1349.43     20.41 o 
   4   4  11       27.37       28.37     15.58 o 
   5   4  11     2596.12     2444.02     53.49 o 
   6   4  11     3773.79     3541.63     86.65 o 
   7   4  11      163.05      157.79     15.79 o 
   8   4  11     1195.36     1172.93     41.88 o 
   9   4  11       19.29       38.18     20.12 o 
  10   4  11     1506.40     1528.47     43.03 o 
  11   4  11      186.08      211.74     20.61 o 
  12   4  11     1557.66     1666.67     52.24 o 
  13   4  11     1637.41     1743.76     64.63 o 
  14   4  11      777.12    12470.31   6568.44 o 
  15   4  11       92.26      128.65     21.29 o 
  16   4  11      943.24      987.90     49.22 o 
  17   4  11       52.09       20.64     26.72 o 
  18   4  11      249.07      261.82     33.50 o 
  19   4  11      122.52      171.96     34.79 o 
  20   4  11      150.68      146.66     28.70 o 
  21   4  11        1.20      -20.51     27.73 o 
 -21   5  11       72.17       85.29     14.07 o 
 -20   5  11        8.59       43.87     14.36 o 
 -19   5  11      352.26      355.84     15.38 o 
 -18   5  11       33.76       15.92     13.50 o 
 -17   5  11      100.91      127.10     16.00 o 
 -16   5  11       58.91       80.72     15.97 o 
 -15   5  11      485.21      479.10     18.90 o 
 -14   5  11     1396.97     1504.50     48.28 o 
 -13   5  11     4069.99     3987.38     69.04 o 
 -12   5  11      611.75      622.39     18.80 o 
 -11   5  11     3678.67     3903.59     84.47 o 
 -10   5  11      509.46      545.41     23.46 o 
  -9   5  11      846.26      902.91     30.47 o 
  -8   5  11     3589.37     3777.20     77.84 o 
  -7   5  11      218.55      220.63     27.51 o 
  -6   5  11       79.70       79.02     19.75 o 
  -5   5  11     2898.05     2859.35     56.97 o 
  -4   5  11      263.55      245.40     15.50 o 
  -3   5  11     4228.85     3952.12     98.13 o 
  -2   5  11     5547.06     5390.36    138.72 o 
  -1   5  11       34.34       15.37     14.14 o 
   0   5  11     4813.18     4593.76    127.55 o 
   1   5  11        9.26        9.94     13.95 o 
   2   5  11     1158.08     1109.56     27.30 o 
   3   5  11     2499.70     2301.87     54.41 o 
   4   5  11     1794.20     1684.24     46.91 o 
   5   5  11     1163.56     1227.14     30.49 o 
   6   5  11     1476.70     1580.73     34.05 o 
   7   5  11       48.45       29.04     19.82 o 
   8   5  11     2650.00     2776.00     73.57 o 
   9   5  11      529.69      534.51     17.66 o 
  10   5  11     6306.11     6702.37    167.85 o 
  11   5  11     1494.35     1516.00     37.00 o 
  12   5  11     2237.04     2277.90     71.87 o 
  13   5  11      438.73      463.05     20.06 o 
  14   5  11     2009.15     1924.90     95.03 o 
  15   5  11      209.19      252.16     20.79 o 
  16   5  11      204.62      220.65     20.35 o 
  17   5  11       29.68       40.20     26.32 o 
  18   5  11     2246.63     2307.98    167.41 o 
  19   5  11      802.31      761.95     31.47 o 
  20   5  11      474.25      399.81     61.56 o 
 -20   6  11      196.49      169.94     12.70 o 
 -19   6  11      143.84      155.61     23.57 o 
 -18   6  11       15.99        3.00     18.34 o 
 -17   6  11      561.38      473.98     17.55 o 
 -16   6  11        3.27        9.75     11.56 o 
 -15   6  11      309.34      314.95     15.62 o 
 -14   6  11        0.57      -12.82     14.29 o 
 -13   6  11      146.95      140.64     14.78 o 
 -12   6  11       37.23       25.70     12.30 o 
 -11   6  11       86.12       81.89     13.60 o 
 -10   6  11        3.18      -12.86     12.86 o 
  -9   6  11       58.63       50.11     13.67 o 
  -8   6  11     1246.75     1275.13     27.54 o 
  -7   6  11      399.45      410.27     15.44 o 
  -6   6  11      297.91      346.70     18.17 o 
  -5   6  11      912.29      927.78     26.42 o 
  -4   6  11      359.59      414.04     21.39 o 
  -3   6  11        6.18      -12.30     17.78 o 
  -2   6  11      134.60      170.14     15.63 o 
  -1   6  11      982.37     1091.80     37.60 o 
   0   6  11      967.61     1102.97     26.08 o 
   1   6  11      219.77      228.10     18.04 o 
   2   6  11      138.31      136.32     14.52 o 
   3   6  11      118.12      114.46     16.26 o 
   4   6  11      933.81     1002.50     34.80 o 
   5   6  11      620.65      607.81     18.35 o 
   6   6  11       63.98       70.70     16.72 o 
   7   6  11      180.10      169.01     14.48 o 
   8   6  11      572.92      580.13     20.55 o 
   9   6  11      611.71      613.85     19.56 o 
  10   6  11        3.03        8.37     16.42 o 
  11   6  11       82.29       77.63     16.54 o 
  12   6  11      383.37      357.39     19.83 o 
  13   6  11      156.32      176.02     15.93 o 
  14   6  11       61.99       49.35     23.27 o 
  15   6  11      142.70      117.91     22.02 o 
  16   6  11       17.84       27.69     23.49 o 
  17   6  11       22.58       52.63     23.01 o 
  18   6  11      218.46      215.79     28.25 o 
  19   6  11        3.99        0.85     42.52 o 
 -18   7  11        0.64        4.30     16.46 o 
 -17   7  11      127.46      102.86     15.07 o 
 -16   7  11      441.89      418.40     15.03 o 
 -15   7  11     1949.50     1985.18     54.01 o 
 -14   7  11       66.08       28.15     17.20 o 
 -13   7  11     2139.65     2199.72     57.67 o 
 -12   7  11      554.34      498.79     16.37 o 
 -11   7  11     1987.08     1982.20     40.89 o 
 -10   7  11      456.80      494.41     13.54 o 
  -9   7  11      592.46      626.35     29.29 o 
  -8   7  11       81.64       77.49     14.14 o 
  -7   7  11      232.94      284.19     15.00 o 
  -6   7  11      415.36      429.63     13.22 o 
  -5   7  11     3887.15     4168.27     63.91 o 
  -4   7  11     3548.84     3624.60     77.16 o 
  -3   7  11     4634.31     5056.13    114.22 o 
  -2   7  11     1524.65     1575.34     44.01 o 
  -1   7  11     3404.25     3425.85     58.81 o 
   0   7  11     3507.69     3680.27    111.89 o 
   1   7  11        8.72      -16.09     16.09 o 
   2   7  11     4329.46     4500.55    125.47 o 
   3   7  11      262.87      300.01     14.45 o 
   4   7  11     1167.54     1186.78     24.08 o 
   5   7  11       83.88    15135.57   5774.31 o 
   6   7  11     3199.89     3260.06     72.94 o 
   7   7  11      536.17      518.80     17.43 o 
   8   7  11     2101.11     2146.89     43.91 o 
   9   7  11      685.30      653.65     13.85 o 
  10   7  11     2471.08     2519.89     76.67 o 
  11   7  11     1258.18     1320.55     50.21 o 
  12   7  11      313.17      287.99     18.61 o 
  13   7  11     2115.83     2388.78     85.50 o 
  14   7  11      544.09      557.02     30.64 o 
  15   7  11      346.84      305.08     39.11 o 
  16   7  11      163.76      122.69     19.70 o 
  17   7  11      654.62      591.17     42.78 o 
 -15   8  11       58.43       54.79     13.16 o 
 -14   8  11      139.82      114.32     13.61 o 
 -13   8  11     1693.93     1559.76     55.03 o 
 -12   8  11     1068.36     1026.51     55.85 o 
 -11   8  11      910.43      929.19     51.50 o 
 -10   8  11     1279.30     1269.76     39.11 o 
  -9   8  11     2055.28     1960.74     29.51 o 
  -8   8  11       65.88       39.87     15.26 o 
  -7   8  11       13.26       25.84     11.06 o 
  -6   8  11      137.14      129.46     13.51 o 
  -5   8  11      437.51      434.53     11.56 o 
  -4   8  11       81.77       91.23     11.52 o 
  -3   8  11     1087.30     1082.75     24.20 o 
  -2   8  11        4.26       18.46     10.93 o 
  -1   8  11     1694.10     1732.29     55.90 o 
   0   8  11      238.84      245.96     15.31 o 
   1   8  11      590.79      567.10     18.49 o 
   2   8  11      979.16      967.94     29.87 o 
   3   8  11      252.28      239.80     14.81 o 
   4   8  11       35.77       22.23     11.01 o 
   5   8  11       77.73       98.96     13.39 o 
   6   8  11        0.58        3.60     13.95 o 
   7   8  11       35.53       45.08     15.16 o 
   8   8  11      599.62      532.77     15.78 o 
   9   8  11      173.30      168.68     14.88 o 
  10   8  11      226.96      256.10     16.08 o 
  11   8  11       42.31       30.75     18.81 o 
  12   8  11      380.52      390.29     17.60 o 
  13   8  11        1.94      -18.03     18.03 o 
  14   8  11      491.36      407.84     38.67 o 
 -12   9  11      908.29      709.85     31.85 o 
 -11   9  11       49.20       38.67     15.04 o 
 -10   9  11      145.28      107.78     14.44 o 
  -9   9  11       39.32       34.21     25.30 o 
  -8   9  11      211.81      187.27     23.52 o 
  -7   9  11      168.05      155.58     22.80 o 
  -6   9  11        0.62      -10.44     15.51 o 
  -5   9  11      337.44      331.43     24.91 o 
  -4   9  11       13.13       34.70     17.77 o 
  -3   9  11       62.11       69.16     13.76 o 
  -2   9  11       65.25       70.59     13.86 o 
  -1   9  11       41.08       55.30     15.72 o 
   0   9  11      463.92      445.86     17.74 o 
   1   9  11      222.49      249.74     19.78 o 
   2   9  11      264.51      267.39     18.58 o 
   3   9  11      360.72      368.77     23.14 o 
   4   9  11       83.77      127.05     27.49 o 
   5   9  11       39.78       38.21     16.43 o 
   6   9  11        1.22        5.46     14.85 o 
   7   9  11       60.53       57.75     15.18 o 
   8   9  11      398.16      381.74     16.70 o 
   9   9  11      122.95      112.15     13.66 o 
  10   9  11       39.40       21.59     14.82 o 
  11   9  11      123.31      103.26     15.87 o 
  -6  10  11      449.03      327.02     17.55 o 
  -5  10  11      818.82      650.25     47.42 o 
  -4  10  11       33.75        6.02     13.75 o 
  -3  10  11      229.77      213.35     16.36 o 
  -2  10  11      186.52      178.82     22.52 o 
  -1  10  11      571.91      501.77     41.74 o 
   0  10  11       64.64       36.23     14.14 o 
   1  10  11      524.31      445.24     24.12 o 
   2  10  11        3.09       31.37     14.45 o 
   3  10  11        9.29       -7.90     13.66 o 
   4  10  11        0.18      -13.82     13.82 o 
 -24   0  12      404.78      364.26     95.04 o 
 -23   0  12       44.80       35.42     28.65 o 
 -22   0  12      737.55      762.01     31.04 o 
 -21   0  12      222.67      158.89     24.77 o 
 -20   0  12     1958.69     1950.45    108.82 o 
 -19   0  12     5858.60     5562.80    297.87 o 
 -18   0  12      257.39      283.23     22.72 o 
 -17   0  12     3785.69     4040.18    203.16 o 
 -16   0  12     2585.83     2612.22    132.31 o 
 -15   0  12      993.74     1040.79     26.55 o 
 -14   0  12      996.34     1113.87     47.93 o 
 -13   0  12     1072.06     1063.04     29.08 o 
 -12   0  12     1618.21     1539.30     22.70 o 
 -11   0  12      611.10      549.80     20.31 o 
 -10   0  12     1262.19     1385.90     94.80 o 
  -9   0  12     7638.40     7364.10     38.40 o 
  -8   0  12     1225.78      987.93     25.41 o 
  -7   0  12    10210.45    10007.30     43.42 o 
  -6   0  12     5149.81     4521.87     33.53 o 
  -5   0  12       38.67       73.20     27.18 o 
  -4   0  12      181.80       98.39     27.49 o 
  -3   0  12     3143.14     3025.98     47.59 o 
  -2   0  12    16708.41    17944.52    218.45 o 
  -1   0  12     2295.64     2676.50     31.19 o 
   0   0  12     1324.26     1201.47     40.53 o 
   1   0  12     2535.60     2608.46     28.60 o 
   2   0  12     7078.27     6866.51    137.84 o 
   3   0  12     3157.41     3471.68    121.29 o 
   4   0  12    14542.50    15222.84    601.38 o 
   5   0  12      982.70     1026.67     72.80 o 
   6   0  12    28484.90    31763.15   2055.60 o 
   7   0  12     1853.04     1825.76    118.63 o 
   8   0  12      627.63      584.66     30.47 o 
   9   0  12      582.76      430.92     22.86 o 
  10   0  12     2879.42     2775.57     73.92 o 
  11   0  12       14.13       31.97     24.81 o 
  12   0  12     3102.28     3221.09    141.97 o 
  13   0  12     3668.57     3829.40    117.83 o 
  14   0  12     1625.97     1601.28     54.04 o 
  15   0  12     7604.36     7908.15    108.40 o 
 -24   1  12      103.18       55.76     19.41 o 
 -23   1  12       31.16       20.55     17.06 o 
 -22   1  12      522.94      593.69     21.57 o 
 -21   1  12        7.99      -14.96     22.09 o 
 -20   1  12      253.74      263.11     17.41 o 
 -19   1  12       89.85      131.46     15.06 o 
 -18   1  12     2015.52     2031.98     21.99 o 
 -17   1  12      154.75      195.07     19.51 o 
 -16   1  12      155.19      139.79     16.61 o 
 -15   1  12     1192.97     1260.33     20.52 o 
 -14   1  12      665.49      798.80     20.85 o 
 -13   1  12     1399.29     1529.35     24.80 o 
 -12   1  12       47.97       26.87     16.62 o 
 -11   1  12     1825.88     1844.81     27.04 o 
 -10   1  12      557.75      482.92     15.49 o 
  -9   1  12     1939.05     2057.08     24.70 o 
  -8   1  12      100.54       58.14     23.64 o 
  -7   1  12     1220.94     1082.29     17.94 o 
  -6   1  12      110.81      111.82     14.90 o 
  -5   1  12      720.78      593.20     16.42 o 
  -4   1  12      454.47      409.53     18.31 o 
  -3   1  12       12.91        3.84     15.91 o 
  -2   1  12      121.06      150.08     16.38 o 
  -1   1  12      627.15      666.16     19.23 o 
   0   1  12      759.82      800.79     21.44 o 
   1   1  12      899.22     1101.26     30.02 o 
   2   1  12       56.43       55.07     17.75 o 
   3   1  12      333.93      299.70     20.19 o 
   4   1  12     3529.48     3652.44     97.15 o 
   5   1  12      380.34      464.20     20.63 o 
   6   1  12     1385.13     1440.72     34.64 o 
   7   1  12      487.46      526.50     18.76 o 
   8   1  12      245.23      241.18     18.07 o 
   9   1  12      801.06      879.72     23.10 o 
  10   1  12      749.82      659.13     19.69 o 
  11   1  12       55.13       42.48     16.66 o 
  12   1  12       78.29       85.42     22.39 o 
  13   1  12     1519.44     1506.54     56.94 o 
  14   1  12      245.05      255.63     25.51 o 
  15   1  12        2.77      -17.94     30.45 o 
  16   1  12      283.89      254.11     33.42 o 
  17   1  12      192.89      168.31     33.19 o 
  18   1  12       37.52       38.13     36.52 o 
  19   1  12        1.86        3.45     39.69 o 
 -24   2  12        9.07      -10.05     17.29 o 
 -23   2  12       28.65      -12.97     17.83 o 
 -22   2  12       95.85       97.15     20.40 o 
 -21   2  12      205.77      214.76     20.36 o 
 -20   2  12      443.59      526.26     35.77 o 
 -19   2  12      894.31      942.74     18.86 o 
 -18   2  12      322.35      350.89     19.17 o 
 -17   2  12     2771.42     3011.87     60.57 o 
 -16   2  12       15.74       -2.15     28.09 o 
 -15   2  12     2008.30     2017.02     35.73 o 
 -14   2  12      166.14      203.26     19.26 o 
 -13   2  12       44.04       59.38     17.09 o 
 -12   2  12      327.41      320.21     21.34 o 
 -11   2  12     6255.74     6466.76    133.05 o 
 -10   2  12       41.98       46.20     19.32 o 
  -9   2  12    10081.92    10295.54    172.44 o 
  -8   2  12       50.11       44.32     18.88 o 
  -7   2  12     4686.21     4687.04    135.08 o 
  -6   2  12     7219.84     7290.86    167.70 o 
  -5   2  12      661.58      651.89     28.38 o 
  -4   2  12     2839.99     2663.62     73.24 o 
  -3   2  12       94.32      112.88     19.54 o 
  -2   2  12      413.62      374.36     19.93 o 
  -1   2  12       10.62       23.21     17.49 o 
   0   2  12     2000.37     1997.53     58.04 o 
   1   2  12     1026.61      846.01     21.56 o 
   2   2  12    11213.23    11729.08    364.47 o 
   3   2  12      409.34      423.06     18.71 o 
   4   2  12     4653.85     4576.21    104.71 o 
   5   2  12     2648.97     2526.23     62.89 o 
   6   2  12     2539.01     2532.73     66.69 o 
   7   2  12     3011.56     2900.30     79.70 o 
   8   2  12       56.21       59.82     17.30 o 
   9   2  12        3.56       10.12     17.37 o 
  10   2  12      363.84      339.25     18.93 o 
  11   2  12      238.26      216.54     24.46 o 
  12   2  12     1264.12     1283.13     53.36 o 
  13   2  12      271.89      269.70     27.33 o 
  14   2  12      466.89      500.35     24.15 o 
  15   2  12     1840.47     2104.37     86.55 o 
  16   2  12      110.48      140.51     21.98 o 
  17   2  12     2662.96     2643.67    154.78 o 
  18   2  12      326.14      293.96     31.70 o 
  19   2  12      625.31      589.72     39.73 o 
  20   2  12      167.03      186.21     36.31 o 
  21   2  12        1.98        9.30     36.02 o 
  22   2  12        8.29       -8.68     38.26 o 
 -23   3  12       42.21       24.31     17.65 o 
 -22   3  12      956.91      917.66     41.91 o 
 -21   3  12      163.49      205.59     30.22 o 
 -20   3  12      802.68      827.16     18.81 o 
 -19   3  12      173.74      208.82     16.00 o 
 -18   3  12     1464.51     1661.86     23.55 o 
 -17   3  12     1093.99     1163.31     36.14 o 
 -16   3  12     1238.38     1255.69     30.34 o 
 -15   3  12        6.61       -4.23     19.48 o 
 -14   3  12       36.23       77.34     16.65 o 
 -13   3  12      351.92      350.87     17.95 o 
 -12   3  12     1074.15     1239.88     44.39 o 
 -11   3  12      630.47      729.83     23.90 o 
 -10   3  12      431.33      406.70     17.54 o 
  -9   3  12     9394.75     9390.70    175.74 o 
  -8   3  12      713.64      651.58     18.11 o 
  -7   3  12     2646.82     2532.29     86.49 o 
  -6   3  12        9.75       28.51     15.49 o 
  -5   3  12     2005.60     1936.86     60.20 o 
  -4   3  12       29.17       20.25     14.97 o 
  -3   3  12     2119.31     1889.93     57.36 o 
  -2   3  12       67.54       56.10     15.49 o 
  -1   3  12     1660.32     1618.20     41.68 o 
   0   3  12      829.98      812.08     18.92 o 
   1   3  12       85.26       66.75     17.38 o 
   2   3  12      196.65      197.66     19.63 o 
   3   3  12      270.83      246.22     17.35 o 
   4   3  12     2355.04     2301.16     43.11 o 
   5   3  12      204.40      169.10     17.36 o 
   6   3  12     3846.43     3741.03     70.19 o 
   7   3  12     1611.39     1602.51     37.19 o 
   8   3  12     2067.29     2025.63     44.48 o 
   9   3  12      519.44      511.56     17.23 o 
  10   3  12     1383.15     1448.08     36.88 o 
  11   3  12      410.21      401.17     25.42 o 
  12   3  12     1039.31     1040.91     25.73 o 
  13   3  12      493.21      424.70     31.33 o 
  14   3  12      231.09      294.46     22.39 o 
  15   3  12       51.71       60.86     21.29 o 
  16   3  12     1546.32     1741.85     72.38 o 
  17   3  12      696.52      607.36     29.56 o 
  18   3  12      620.59      582.42     43.62 o 
  19   3  12      563.21      515.11     44.12 o 
  20   3  12      326.32      326.07     32.61 o 
  21   3  12        1.26       -8.21     30.16 o 
  22   3  12      109.67       79.89     33.39 o 
 -22   4  12      745.35      616.80     50.39 o 
 -21   4  12       19.39       43.95     19.89 o 
 -20   4  12       34.60       27.56     18.50 o 
 -19   4  12       41.07       27.55     22.96 o 
 -18   4  12        7.34       13.34     17.42 o 
 -17   4  12       16.18       16.83     19.93 o 
 -16   4  12      903.16      953.45     27.41 o 
 -15   4  12      261.43      242.78     19.43 o 
 -14   4  12     2661.89     2760.61     57.09 o 
 -13   4  12      832.79      873.75     25.84 o 
 -12   4  12       23.28        1.43     20.48 o 
 -11   4  12     2374.40     2659.23     63.07 o 
 -10   4  12      593.33      629.80     20.60 o 
  -9   4  12       34.84       77.37     20.67 o 
  -8   4  12       52.44       24.70     16.72 o 
  -7   4  12      508.64      477.25     19.20 o 
  -6   4  12      293.90      319.66     18.22 o 
  -5   4  12       52.81       46.68     15.29 o 
  -4   4  12      356.42      358.40     17.72 o 
  -3   4  12     3570.37     3332.29     21.76 o 
  -2   4  12     2596.03     2513.59     39.78 o 
  -1   4  12        1.02       -9.99     15.54 o 
   0   4  12     6243.16     6114.16     69.90 o 
   1   4  12      170.02      191.55     17.08 o 
   2   4  12      560.31      545.96     22.40 o 
   3   4  12      788.16      803.69     35.33 o 
   4   4  12       21.46       31.52     12.87 o 
   5   4  12        3.61       10.36     12.77 o 
   6   4  12      585.30      566.07     19.44 o 
   7   4  12       55.36       75.14     13.74 o 
   8   4  12      321.35      363.02     20.55 o 
   9   4  12       21.81       17.65     19.32 o 
  10   4  12     1529.07     1599.84     45.84 o 
  11   4  12     1572.66     1655.89     45.00 o 
  12   4  12       35.55       49.71     19.93 o 
  13   4  12     1420.35     1376.82     25.03 o 
  14   4  12        7.94      -17.32     21.20 o 
  15   4  12      232.19      217.15     21.22 o 
  16   4  12        0.13      -20.14     20.14 o 
  17   4  12      100.39      110.21     22.71 o 
  18   4  12        6.42      -15.44     28.89 o 
  19   4  12      543.31      550.59     30.41 o 
  20   4  12      228.12      201.81     28.42 o 
  21   4  12      449.46      386.87     62.30 o 
 -21   5  12      166.05       99.59     17.56 o 
 -20   5  12     1353.93     1306.02     47.54 o 
 -19   5  12        3.25      -13.18     18.35 o 
 -18   5  12     1516.24     1569.39     45.93 o 
 -17   5  12       12.33        0.43     13.12 o 
 -16   5  12     2376.21     2426.96     67.94 o 
 -15   5  12      346.68      334.11     16.92 o 
 -14   5  12       94.15      114.35     14.09 o 
 -13   5  12     2786.66     2923.57     82.43 o 
 -12   5  12       22.93        9.61     17.34 o 
 -11   5  12      105.05      105.76     17.58 o 
 -10   5  12      185.89      195.76     18.26 o 
  -9   5  12      232.54      203.36     18.79 o 
  -8   5  12      520.79      496.84     27.24 o 
  -7   5  12      886.93      893.00     25.73 o 
  -6   5  12        8.29        9.34     20.27 o 
  -5   5  12      226.34      241.54     20.84 o 
  -4   5  12      128.94      129.04     20.56 o 
  -3   5  12     1109.20     1049.50     17.72 o 
  -2   5  12       64.78       62.17     14.99 o 
  -1   5  12      311.59      303.95     13.36 o 
   0   5  12       64.75       72.05     12.13 o 
   1   5  12       26.11       28.00     12.75 o 
   2   5  12      627.77      700.71     19.22 o 
   3   5  12     3707.23     3776.71     75.64 o 
   4   5  12      517.23      533.68     20.15 o 
   5   5  12       59.70       70.50     18.29 o 
   6   5  12        7.23       -4.90     16.63 o 
   7   5  12      227.47      219.74     17.47 o 
   8   5  12     1531.59     1499.74     35.09 o 
   9   5  12      814.15      809.42     28.88 o 
  10   5  12      138.23      144.09     13.81 o 
  11   5  12      690.34      662.27     24.12 o 
  12   5  12       98.93       96.05     17.31 o 
  13   5  12        2.19        0.88     20.46 o 
  14   5  12        4.92       18.25     20.20 o 
  15   5  12       21.97       -8.57     20.89 o 
  16   5  12      105.87      101.17     19.59 o 
  17   5  12       70.02       72.69     23.82 o 
  18   5  12       63.71       45.13     31.45 o 
  19   5  12      164.35      100.08     28.53 o 
  20   5  12       32.32       36.50     50.73 o 
 -19   6  12     1263.92     1167.11     19.89 o 
 -18   6  12      215.76      192.12     17.34 o 
 -17   6  12      764.79      872.91     77.07 o 
 -16   6  12      820.79      763.58     57.02 o 
 -15   6  12     1270.01     1190.67     81.50 o 
 -14   6  12      100.59       91.70     12.71 o 
 -13   6  12     2088.66     2140.10     53.63 o 
 -12   6  12      462.34      463.94     12.92 o 
 -11   6  12     3164.93     3221.19     51.52 o 
 -10   6  12     2700.68     2854.29     60.14 o 
  -9   6  12     1284.04     1321.29     17.48 o 
  -8   6  12      301.07      303.31     13.54 o 
  -7   6  12      170.89      204.52     16.25 o 
  -6   6  12        8.14       -7.77     15.90 o 
  -5   6  12     1665.58     1772.91     34.91 o 
  -4   6  12       10.97       18.23     14.34 o 
  -3   6  12     1729.23     1800.20     45.07 o 
  -2   6  12     8816.79     9279.76    234.22 o 
  -1   6  12      105.83       98.67     22.67 o 
   0   6  12     1560.10     1604.94     49.14 o 
   1   6  12     2649.99     2782.80     59.46 o 
   2   6  12     3582.07     3695.75     71.85 o 
   3   6  12      461.89      481.04     17.31 o 
   4   6  12       60.81       46.93     16.40 o 
   5   6  12      206.40      208.44     18.05 o 
   6   6  12     1793.76     1880.34     47.91 o 
   7   6  12     1228.01     1285.64     22.20 o 
   8   6  12     1325.43     1462.34     36.44 o 
   9   6  12     2828.32     2996.25     63.61 o 
  10   6  12     1442.89     1435.38     40.11 o 
  11   6  12     4221.13     4449.95    147.42 o 
  12   6  12      124.68      130.30     16.55 o 
  13   6  12     1807.66     1772.20    123.51 o 
  14   6  12        8.92       22.53     20.11 o 
  15   6  12     1064.42     1159.09     58.02 o 
  16   6  12       69.81      104.36     20.30 o 
  17   6  12      308.17      298.78     23.26 o 
  18   6  12        2.67      -11.67     27.31 o 
 -17   7  12      235.78      227.52     25.50 o 
 -16   7  12       15.80       11.42     11.93 o 
 -15   7  12       86.66       62.20     25.97 o 
 -14   7  12        6.09      -14.48     14.48 o 
 -13   7  12       46.14       35.77     21.35 o 
 -12   7  12       34.79       25.10     12.71 o 
 -11   7  12      916.75      863.15     26.07 o 
 -10   7  12     1007.61      964.58     33.82 o 
  -9   7  12      432.31      424.94     13.92 o 
  -8   7  12     1172.12     1136.43     23.45 o 
  -7   7  12      117.29      120.54     13.04 o 
  -6   7  12      148.70      134.82     12.08 o 
  -5   7  12      605.84      597.02     39.93 o 
  -4   7  12      156.47      159.45     13.62 o 
  -3   7  12      257.79      240.57     14.86 o 
  -2   7  12      122.19      127.35     15.74 o 
  -1   7  12      134.22      150.84     13.60 o 
   0   7  12      191.72      235.93     14.75 o 
   1   7  12      169.54      220.89     12.96 o 
   2   7  12     1131.87     1190.87     29.02 o 
   3   7  12        1.84        7.80     14.10 o 
   4   7  12      307.32      286.37     15.49 o 
   5   7  12        1.40        0.56     13.93 o 
   6   7  12      185.84      179.36     14.98 o 
   7   7  12       51.46       56.71     14.73 o 
   8   7  12       32.41       33.85     14.52 o 
   9   7  12       77.82       91.64     14.08 o 
  10   7  12       39.46       27.83     11.95 o 
  11   7  12      413.91      379.35     14.43 o 
  12   7  12        4.16       13.35     18.21 o 
  13   7  12      334.70      323.60     18.69 o 
  14   7  12      111.00       96.13     20.41 o 
  15   7  12       29.29       26.09     22.53 o 
  16   7  12      379.73      370.54     38.15 o 
 -15   8  12      603.36      447.87     20.94 o 
 -14   8  12      214.29      187.23     26.73 o 
 -13   8  12      515.64      506.81     29.01 o 
 -12   8  12      369.47      329.62     20.41 o 
 -11   8  12      349.14      331.40     20.16 o 
 -10   8  12      824.38      862.16     20.05 o 
  -9   8  12      192.32      144.77     22.85 o 
  -8   8  12      178.37      166.93     15.44 o 
  -7   8  12      444.10      408.75     22.57 o 
  -6   8  12       23.30       26.37     11.71 o 
  -5   8  12      471.98      469.35     14.73 o 
  -4   8  12       10.85       21.56     24.44 o 
  -3   8  12       33.76       25.26     14.41 o 
  -2   8  12     1065.35     1097.85     39.05 o 
  -1   8  12     1152.68     1128.59     47.87 o 
   0   8  12     2082.53     2062.96     53.57 o 
   1   8  12      130.45      132.94     13.59 o 
   2   8  12     1940.27     1824.19     62.24 o 
   3   8  12      249.17      241.02     12.67 o 
   4   8  12      516.26      574.98     35.32 o 
   5   8  12      331.88      292.10     18.78 o 
   6   8  12     1111.11      975.63     31.62 o 
   7   8  12        3.35       -0.53     11.09 o 
   8   8  12     1942.72     2178.08     52.27 o 
   9   8  12      551.61      583.76     17.63 o 
  10   8  12      694.36      756.54     30.42 o 
  11   8  12      725.63      688.14     15.21 o 
  12   8  12       80.52       53.85     14.39 o 
  13   8  12      435.15      406.39     23.76 o 
 -11   9  12      218.68      196.23     22.38 o 
 -10   9  12      160.13      120.88     18.67 o 
  -9   9  12      301.81      302.63     22.34 o 
  -8   9  12       21.05       30.84     16.30 o 
  -7   9  12      851.11      780.27     34.15 o 
  -6   9  12       59.61       61.03     15.65 o 
  -5   9  12      955.39      843.88     28.69 o 
  -4   9  12     1123.55     1069.23     31.87 o 
  -3   9  12      841.92      850.23     38.22 o 
  -2   9  12       15.66        2.97     16.32 o 
  -1   9  12       63.33      101.74     15.23 o 
   0   9  12     2151.36     2062.75     40.27 o 
   1   9  12       42.80       51.24     14.70 o 
   2   9  12     1656.02     1566.64     38.72 o 
   3   9  12      141.72      121.79     14.37 o 
   4   9  12      242.13      206.43     17.98 o 
   5   9  12      299.47      249.90     20.46 o 
   6   9  12      103.61       70.78     15.07 o 
   7   9  12      622.36      547.75     19.12 o 
   8   9  12       58.13       54.68     13.78 o 
   9   9  12       48.82       55.01     13.63 o 
  10   9  12      478.07      420.90     27.61 o 
  -3  10  12      240.27      223.43     17.73 o 
  -2  10  12      355.13      311.99     14.92 o 
  -1  10  12      161.47      166.92     15.94 o 
   0  10  12       85.40       52.19     15.85 o 
   1  10  12      316.96      302.03     19.14 o 
   2  10  12       38.70       20.54     12.74 o 
 -23   1  13       25.81       -0.78     16.27 o 
 -22   1  13      208.20      229.43     20.56 o 
 -21   1  13       90.03      149.71     18.88 o 
 -20   1  13      352.23      323.59     23.05 o 
 -19   1  13     3537.59     3518.76    113.39 o 
 -18   1  13      132.32      117.13     15.50 o 
 -17   1  13     4243.34     4504.94    105.36 o 
 -16   1  13     1438.19     1338.71     27.74 o 
 -15   1  13     1059.77     1265.35     20.06 o 
 -14   1  13     1969.32     1972.45     23.62 o 
 -13   1  13       12.30       10.73     22.16 o 
 -12   1  13      327.52      379.55     23.30 o 
 -11   1  13     1858.29     1752.54     30.47 o 
 -10   1  13     7679.65     7504.22     88.88 o 
  -9   1  13     5078.53     5242.30     76.82 o 
  -8   1  13     5766.08     5547.29    124.46 o 
  -7   1  13     4343.39     4410.37    131.83 o 
  -6   1  13     9126.63     8648.02    147.60 o 
  -5   1  13       78.82       55.89     19.37 o 
  -4   1  13     3180.84     2814.58     42.07 o 
  -3   1  13      782.70      848.07     18.95 o 
  -2   1  13     1070.05      977.34     18.06 o 
  -1   1  13       95.67      101.39     19.40 o 
   0   1  13     2581.43     2542.63     39.78 o 
   1   1  13     1407.45     1417.99     31.65 o 
   2   1  13     9457.27     9792.02    265.67 o 
   3   1  13      697.86      661.27     29.14 o 
   4   1  13     7179.24     7048.53    169.07 o 
   5   1  13     7309.85     7238.26    214.43 o 
   6   1  13     4113.11     4039.88     89.47 o 
   7   1  13     9023.58     8949.39    117.45 o 
   8   1  13      144.19      133.89     17.38 o 
   9   1  13     1102.70     1094.84     19.66 o 
  10   1  13       51.82       69.69     15.81 o 
  11   1  13     2054.27     2091.06     47.18 o 
  12   1  13     1035.73     1123.11     30.56 o 
  13   1  13     1444.59     1485.22     63.81 o 
  14   1  13      557.97      601.64     32.11 o 
  15   1  13     7793.94     8547.51    338.88 o 
  16   1  13     1040.77     1083.94     64.12 o 
  17   1  13     3631.06     3715.65    141.48 o 
  18   1  13     1346.19     1296.49     73.79 o 
  19   1  13     2154.81     1990.48     95.84 o 
 -23   2  13       18.09       -8.47     17.73 o 
 -22   2  13      106.24      125.30     16.52 o 
 -21   2  13      667.13      674.55     18.33 o 
 -20   2  13      270.58      261.67     20.39 o 
 -19   2  13     1150.28     1194.12     17.24 o 
 -18   2  13      692.48      700.20     17.95 o 
 -17   2  13     2930.68     2829.93     19.66 o 
 -16   2  13     1629.45     1757.86     17.99 o 
 -15   2  13      141.75      179.27     19.85 o 
 -14   2  13      128.01      105.63     21.44 o 
 -13   2  13     1008.33      978.45     41.98 o 
 -12   2  13      113.00       93.23     20.18 o 
 -11   2  13      442.24      469.56     24.49 o 
 -10   2  13        2.11       18.98     13.97 o 
  -9   2  13     6274.08     6081.32    101.46 o 
  -8   2  13       35.62       39.70     14.55 o 
  -7   2  13     5593.00     5553.37    108.73 o 
  -6   2  13      157.94      138.77     14.79 o 
  -5   2  13      676.99      610.74     29.90 o 
  -4   2  13      195.85      136.22     17.44 o 
  -3   2  13       43.35        9.35     17.17 o 
  -2   2  13      130.31      123.16     19.19 o 
  -1   2  13     1380.24     1560.30     55.71 o 
   0   2  13      230.11      194.53     17.68 o 
   1   2  13     2120.40     2303.59     72.57 o 
   2   2  13      165.64      165.83     17.37 o 
   3   2  13        5.29      -15.95     19.25 o 
   4   2  13      166.74      207.90     19.70 o 
   5   2  13     3634.98     3822.07     95.57 o 
   6   2  13     4388.24     4144.30     90.67 o 
   7   2  13     1261.66     1231.17     37.07 o 
   8   2  13      134.80      101.72     17.55 o 
   9   2  13        1.80        2.36     15.15 o 
  10   2  13       64.48       76.72     21.95 o 
  11   2  13       35.15       42.24     20.37 o 
  12   2  13      148.17      152.38     23.63 o 
  13   2  13      419.91      403.62     23.57 o 
  14   2  13     3468.68     3639.55    148.91 o 
  15   2  13       50.51       75.04     23.13 o 
  16   2  13      673.24      711.96     30.10 o 
  17   2  13      259.69      217.24     31.42 o 
  18   2  13        9.75       -4.62     29.48 o 
  19   2  13       73.56       74.99     36.11 o 
  20   2  13       59.27       43.95     37.31 o 
  21   2  13      220.00      166.42     36.43 o 
  22   2  13      410.68      353.58     42.56 o 
 -22   3  13        1.43       29.64     17.64 o 
 -21   3  13      136.03      132.47     16.97 o 
 -20   3  13      253.36      320.30     19.41 o 
 -19   3  13        0.28      -13.54     17.22 o 
 -18   3  13      130.58      162.73     33.13 o 
 -17   3  13       44.47       48.00     18.32 o 
 -16   3  13      141.81      180.99     18.73 o 
 -15   3  13       14.57       12.59     17.14 o 
 -14   3  13      277.74      270.33     25.19 o 
 -13   3  13      656.49      748.87     19.24 o 
 -12   3  13        0.86        8.13     18.85 o 
 -11   3  13     4078.63     4355.56     94.11 o 
 -10   3  13     1273.38     1385.18     30.56 o 
  -9   3  13      222.02      216.18     15.45 o 
  -8   3  13      165.69      168.52     19.78 o 
  -7   3  13     1422.26     1482.47     35.00 o 
  -6   3  13     1490.54     1403.81     18.28 o 
  -5   3  13      308.45      292.82     16.19 o 
  -4   3  13     1491.88     1383.85     27.65 o 
  -3   3  13      512.56      520.22     18.18 o 
  -2   3  13       58.29       67.93     17.36 o 
  -1   3  13      665.56      663.41     18.52 o 
   0   3  13      114.89       87.54     17.31 o 
   1   3  13      516.55      514.50     16.79 o 
   2   3  13      299.34      319.50     20.67 o 
   3   3  13      436.87      445.35     17.98 o 
   4   3  13      704.19      674.88     17.82 o 
   5   3  13       22.71       20.71     16.48 o 
   6   3  13      247.59      249.73     15.54 o 
   7   3  13      236.60      216.33     17.12 o 
   8   3  13      316.37      348.05     18.13 o 
   9   3  13      442.12      489.16     20.80 o 
  10   3  13       63.76       65.96     20.16 o 
  11   3  13       99.63       89.44     20.18 o 
  12   3  13        2.25      -11.95     23.26 o 
  13   3  13       79.15       75.06     21.84 o 
  14   3  13        0.16       17.93     21.14 o 
  15   3  13        0.38       12.80     20.62 o 
  16   3  13      324.04      311.41     36.27 o 
  17   3  13      142.49      137.80     23.10 o 
  18   3  13      183.99      196.11     26.70 o 
  19   3  13       13.76        4.78     31.35 o 
  20   3  13       93.29       81.33     28.03 o 
  21   3  13      211.65      194.13     31.06 o 
 -22   4  13      126.98      128.88     20.52 o 
 -21   4  13      694.45      690.26     46.53 o 
 -20   4  13     1060.74     1144.69     33.70 o 
 -19   4  13      829.32      886.31     29.74 o 
 -18   4  13      979.67      945.41     18.83 o 
 -17   4  13      129.56      122.10     15.95 o 
 -16   4  13      985.08      976.42     16.95 o 
 -15   4  13      725.31      793.51     22.90 o 
 -14   4  13       69.63       85.79     18.95 o 
 -13   4  13     3380.94     3673.35     85.28 o 
 -12   4  13      412.99      410.70     20.36 o 
 -11   4  13     1277.43     1314.91     19.13 o 
 -10   4  13       11.28       45.27     18.99 o 
  -9   4  13     1483.19     1519.15     44.13 o 
  -8   4  13        7.19       13.03     20.32 o 
  -7   4  13     4939.58     5210.80     82.66 o 
  -6   4  13      396.48      393.97     38.12 o 
  -5   4  13      522.26      456.34     17.32 o 
  -4   4  13      668.04      626.75     16.19 o 
  -3   4  13      614.03      635.01     22.54 o 
  -2   4  13      182.12      172.26     18.83 o 
  -1   4  13      750.81      755.91     16.92 o 
   0   4  13       32.06        5.52     15.23 o 
   1   4  13     1320.08     1281.95     45.35 o 
   2   4  13     1311.97     1215.07     17.07 o 
   3   4  13      101.75      100.08     13.03 o 
   4   4  13       30.36       16.07     14.91 o 
   5   4  13      812.46      753.61     20.18 o 
   6   4  13      434.95      482.48     21.75 o 
   7   4  13      322.73      325.55     19.27 o 
   8   4  13      965.85     1015.53     20.81 o 
   9   4  13      924.60      980.09     35.42 o 
  10   4  13      874.08      867.44     31.40 o 
  11   4  13        4.75      -15.37     16.15 o 
  12   4  13       12.51       24.91     22.27 o 
  13   4  13      321.04      299.90     21.97 o 
  14   4  13     1761.06     1761.88    108.19 o 
  15   4  13      110.79       98.59     30.51 o 
  16   4  13      833.92      835.20     56.68 o 
  17   4  13      132.88      142.95     23.37 o 
  18   4  13      496.76      522.78     30.12 o 
  19   4  13      287.73      257.86     28.96 o 
  20   4  13       39.38       20.03     33.57 o 
 -20   5  13       35.32       27.08     17.81 o 
 -19   5  13      470.29      425.25     17.43 o 
 -18   5  13       54.63       40.23     20.51 o 
 -17   5  13      320.06      331.68     20.79 o 
 -16   5  13      221.50      256.82     27.92 o 
 -15   5  13     2894.64     2848.30    109.66 o 
 -14   5  13      355.89      354.66     16.88 o 
 -13   5  13     3025.91     3057.08     72.46 o 
 -12   5  13     1811.10     1979.42     58.37 o 
 -11   5  13     2177.99     2478.85     44.60 o 
 -10   5  13     4292.11     4414.40    139.57 o 
  -9   5  13      701.08      716.48     19.12 o 
  -8   5  13     1331.21     1372.92     34.20 o 
  -7   5  13      639.01      626.45     29.23 o 
  -6   5  13      779.66      791.66     24.84 o 
  -5   5  13      129.12      130.60     16.74 o 
  -4   5  13     3830.61     3897.03     96.77 o 
  -3   5  13     1483.79     1515.30     27.65 o 
  -2   5  13     8189.27     8390.87    118.98 o 
  -1   5  13      233.75      223.67     16.44 o 
   0   5  13     6290.50     6427.01     80.94 o 
   1   5  13     1571.31     1798.11     36.15 o 
   2   5  13     3390.25     3426.25     49.75 o 
   3   5  13     9203.59     9650.07    172.44 o 
   4   5  13     2684.71     2844.49     57.13 o 
   5   5  13      201.63      199.89     18.14 o 
   6   5  13     3040.10     3279.82     69.74 o 
   7   5  13       53.49       65.58     14.95 o 
   8   5  13     3485.48     3712.70     97.21 o 
   9   5  13     1067.48     1124.88     27.79 o 
  10   5  13       31.69       39.25     16.57 o 
  11   5  13     4222.28     4459.22    147.36 o 
  12   5  13      162.96      188.38     18.75 o 
  13   5  13     2401.87     2468.97    171.60 o 
  14   5  13       85.74       72.22     20.07 o 
  15   5  13     1425.15     1318.13     95.10 o 
  16   5  13        0.20      -14.78     24.80 o 
  17   5  13      598.93      606.83     25.14 o 
  18   5  13        0.41       50.78     27.29 o 
  19   5  13      945.71      925.27    112.19 o 
 -19   6  13      154.27      128.89     17.69 o 
 -18   6  13      623.77      604.19     21.19 o 
 -17   6  13      158.88      170.11     18.39 o 
 -16   6  13       56.71       81.22     31.51 o 
 -15   6  13       38.05       22.48     16.17 o 
 -14   6  13       43.38       -0.98     14.17 o 
 -13   6  13      102.99       89.79     15.97 o 
 -12   6  13        1.73      -12.90     12.90 o 
 -11   6  13      626.23      682.50     14.39 o 
 -10   6  13      165.00      171.13     13.42 o 
  -9   6  13      353.58      343.78     13.75 o 
  -8   6  13      506.69      549.04     15.36 o 
  -7   6  13      184.23      174.94     14.11 o 
  -6   6  13      167.28      166.46     14.89 o 
  -5   6  13      685.19      697.00     16.84 o 
  -4   6  13      262.80      307.01     19.37 o 
  -3   6  13      339.18      303.14     13.91 o 
  -2   6  13       92.93       64.19     16.42 o 
  -1   6  13      233.07      247.44     15.46 o 
   0   6  13        2.57       -5.48     13.94 o 
   1   6  13     1550.52     1572.29     41.88 o 
   2   6  13      717.75      760.12     17.38 o 
   3   6  13     1748.77     1831.32     32.44 o 
   4   6  13       53.32       46.58     15.93 o 
   5   6  13      580.99      582.31     26.09 o 
   6   6  13       32.03       23.22     14.26 o 
   7   6  13      165.90      172.22     13.30 o 
   8   6  13       34.21       72.98     16.81 o 
   9   6  13       95.46       89.89     12.43 o 
  10   6  13      612.87      621.72     18.02 o 
  11   6  13       26.83       33.44     14.09 o 
  12   6  13      402.66      400.00     17.64 o 
  13   6  13      124.08      116.96     17.73 o 
  14   6  13      293.26      331.67     43.04 o 
  15   6  13       58.86       44.90     23.26 o 
  16   6  13      109.52      134.36     22.96 o 
  17   6  13       54.70       16.07     28.40 o 
 -17   7  13      478.97      437.96     25.39 o 
 -16   7  13       42.97       32.37     11.95 o 
 -15   7  13      278.60      322.34     22.82 o 
 -14   7  13      789.07      713.93     33.72 o 
 -13   7  13     2566.39     2647.28     42.74 o 
 -12   7  13     1032.21     1077.39     24.02 o 
 -11   7  13     1077.84      951.61     17.19 o 
 -10   7  13     1530.82     1564.74     35.19 o 
  -9   7  13        1.59        4.89     11.27 o 
  -8   7  13     1830.03     1833.28     33.02 o 
  -7   7  13       77.42       84.23     18.19 o 
  -6   7  13     4829.12     4747.72     56.22 o 
  -5   7  13     1283.80     1304.91     54.03 o 
  -4   7  13     2589.83     2517.12     87.85 o 
  -3   7  13     1490.41     1571.73     48.32 o 
  -2   7  13     2993.63     3241.43     72.66 o 
  -1   7  13      499.05      500.87     12.21 o 
   0   7  13     3028.46     3208.91     99.18 o 
   1   7  13     2408.85     2404.03     80.27 o 
   2   7  13     1303.97     1342.20     29.64 o 
   3   7  13      291.92      311.90     16.40 o 
   4   7  13     2118.88     2043.43     33.87 o 
   5   7  13       10.22      -11.64     11.86 o 
   6   7  13     1508.14     1511.20     39.61 o 
   7   7  13      279.37      277.30     12.86 o 
   8   7  13     2123.93     2136.57     87.06 o 
   9   7  13     1505.88     1550.27     38.21 o 
  10   7  13      441.39      435.26     23.11 o 
  11   7  13     2161.82     2325.09     81.30 o 
  12   7  13      221.61      221.34     19.13 o 
  13   7  13      626.66      673.76     29.20 o 
  14   7  13      191.94      204.57     22.84 o 
  15   7  13      506.10      463.44     20.86 o 
 -14   8  13       34.50        7.46     15.84 o 
 -13   8  13      289.99      259.68     16.42 o 
 -12   8  13      103.25       97.88     13.41 o 
 -11   8  13      462.24      402.07     33.21 o 
 -10   8  13        8.08        1.38     16.68 o 
  -9   8  13      300.21      330.66     25.72 o 
  -8   8  13      159.19      149.61     14.79 o 
  -7   8  13      161.15      144.02     15.16 o 
  -6   8  13        1.30        9.18     13.83 o 
  -5   8  13      114.41      116.73     13.14 o 
  -4   8  13      126.92      160.66     15.09 o 
  -3   8  13        4.82       19.45     12.52 o 
  -2   8  13       12.54        5.39     13.52 o 
  -1   8  13      202.07      216.64     11.88 o 
   0   8  13     1287.49     1206.78     50.44 o 
   1   8  13       49.06       34.51     13.22 o 
   2   8  13      203.98      227.97     16.02 o 
   3   8  13       62.62       61.61     11.39 o 
   4   8  13        5.13       32.04     19.25 o 
   5   8  13       83.09       77.28     11.82 o 
   6   8  13       79.16       82.53     16.30 o 
   7   8  13      480.91      501.60     17.36 o 
   8   8  13       48.06       91.33     15.83 o 
   9   8  13      439.02      468.25     23.82 o 
  10   8  13      464.31      521.86     15.77 o 
  11   8  13       52.62       43.18     15.51 o 
  12   8  13       24.48       37.40     14.80 o 
  13   8  13        0.00       19.90     13.69 o 
 -10   9  13      978.53      821.47     44.44 o 
  -9   9  13        2.22      -12.63     23.78 o 
  -8   9  13       78.17       47.15     16.25 o 
  -7   9  13        7.00        1.68     16.27 o 
  -6   9  13      335.82      300.80     23.90 o 
  -5   9  13       31.94       36.35     19.03 o 
  -4   9  13      115.55      129.87     15.29 o 
  -3   9  13       28.65       46.49     15.31 o 
  -2   9  13       90.94       91.74     16.54 o 
  -1   9  13      138.76      111.67     14.24 o 
   0   9  13       94.47      100.31     14.13 o 
   1   9  13        0.25       16.20     15.04 o 
   2   9  13      116.44      136.12     14.31 o 
   3   9  13        2.37       -6.54     13.16 o 
   4   9  13     1416.94     1409.82     51.89 o 
   5   9  13      102.01       97.79     16.83 o 
   6   9  13      173.46      192.31     16.23 o 
   7   9  13       20.38       38.52     15.79 o 
   8   9  13      152.56      129.33     16.18 o 
 -23   0  14     1030.63      894.46     26.40 o 
 -22   0  14        0.58        9.14     33.95 o 
 -21   0  14     2142.28     2123.59     34.28 o 
 -20   0  14       22.03       11.13     20.57 o 
 -19   0  14     4281.34     4416.91    102.21 o 
 -18   0  14      247.09      222.18     27.16 o 
 -17   0  14    14562.30    14667.36    672.64 o 
 -16   0  14      411.19      450.13     46.28 o 
 -15   0  14     3803.34     3891.93     41.92 o 
 -14   0  14     1035.22     1102.79     35.09 o 
 -13   0  14      117.47      128.17     52.52 o 
 -12   0  14       56.22       86.39     31.47 o 
 -11   0  14     2077.98     2060.86     31.21 o 
 -10   0  14    21733.27    22982.12     58.98 o 
  -9   0  14     2577.64     2511.37     25.95 o 
  -8   0  14    25008.22    27008.55    147.62 o 
  -7   0  14      554.15      536.16     20.92 o 
  -6   0  14     7190.91     7317.18     40.60 o 
  -5   0  14     1956.70     1883.65    139.75 o 
  -4   0  14     1964.80     1846.32     73.96 o 
  -3   0  14     3850.70     3758.46     32.43 o 
  -2   0  14      239.96      181.34     41.28 o 
  -1   0  14     2940.90     2934.07     42.72 o 
   0   0  14     1134.60     1056.35     29.83 o 
   1   0  14     1655.20     1662.13     27.72 o 
   2   0  14     9943.16    10461.74    345.01 o 
   3   0  14    17768.24    19959.91    716.74 o 
   4   0  14     4645.93     4750.31    172.74 o 
   5   0  14    10450.15    10719.62    556.54 o 
   6   0  14     2763.98     2753.53    105.18 o 
   7   0  14    11084.92    11169.18    325.67 o 
   8   0  14      389.34      418.70     27.98 o 
   9   0  14      302.63      227.03     21.13 o 
  10   0  14     1437.43     1380.01     43.77 o 
  11   0  14       37.48       47.11     29.83 o 
  12   0  14      752.96      770.80     32.20 o 
  13   0  14     2639.93     2783.38     99.49 o 
  14   0  14      362.79      425.03     31.53 o 
  15   0  14     2412.46     2397.78     57.84 o 
 -23   1  14      341.46      338.70     28.36 o 
 -22   1  14        1.87       -7.53     17.87 o 
 -21   1  14       73.03       92.21     18.39 o 
 -20   1  14       31.22       33.64     16.72 o 
 -19   1  14      334.99      341.47     25.64 o 
 -18   1  14      121.96      157.39     17.93 o 
 -17   1  14      183.89      163.03     19.04 o 
 -16   1  14       11.99       -6.05     15.65 o 
 -15   1  14     1114.51     1054.53     25.18 o 
 -14   1  14      116.51      101.33     18.22 o 
 -13   1  14     1691.91     1764.28     53.26 o 
 -12   1  14       38.91       47.26     19.72 o 
 -11   1  14       43.84       23.70     20.65 o 
 -10   1  14      196.03      190.40     15.60 o 
  -9   1  14     4636.88     4573.27     85.88 o 
  -8   1  14      967.24      991.28     20.58 o 
  -7   1  14      268.92      340.37     17.68 o 
  -6   1  14      604.94      594.47     16.86 o 
  -5   1  14     2198.95     2101.16     22.38 o 
  -4   1  14      293.39      301.20     17.58 o 
  -3   1  14        7.93        3.80     17.14 o 
  -2   1  14       98.44       76.49     15.68 o 
  -1   1  14      384.49      494.40     19.97 o 
   0   1  14       20.77       23.20     17.19 o 
   1   1  14      499.23      500.39     20.04 o 
   2   1  14        8.85       19.86     19.26 o 
   3   1  14        5.23        2.77     19.30 o 
   4   1  14      987.34     1038.54     37.67 o 
   5   1  14      126.30      127.00     19.48 o 
   6   1  14      271.34      289.12     18.20 o 
   7   1  14        2.58        9.82     20.24 o 
   8   1  14      644.17      665.14     18.23 o 
   9   1  14      190.28      178.05     20.41 o 
  10   1  14       32.73       32.02     22.25 o 
  11   1  14      408.22      398.40     21.70 o 
  12   1  14       14.08        9.32     18.29 o 
  13   1  14       25.73       37.22     21.05 o 
  14   1  14     2504.31     2700.88     99.79 o 
  15   1  14       64.14       53.49     26.47 o 
  16   1  14      315.37      308.27     34.42 o 
  17   1  14      231.94      220.34     35.05 o 
  18   1  14       21.16       16.70     34.05 o 
 -23   2  14       72.46       69.02     15.87 o 
 -22   2  14       57.01       42.36     17.96 o 
 -21   2  14      121.53      125.44     18.53 o 
 -20   2  14        0.78      -15.07     21.03 o 
 -19   2  14     3655.82     3593.84     63.04 o 
 -18   2  14       16.89        9.38     18.02 o 
 -17   2  14     2899.51     3097.36     44.94 o 
 -16   2  14      304.80      327.21     20.99 o 
 -15   2  14       16.69       40.18     14.38 o 
 -14   2  14      286.25      336.56     19.28 o 
 -13   2  14      279.01      303.11     15.88 o 
 -12   2  14      251.69      341.53     28.16 o 
 -11   2  14      494.89      581.85     29.21 o 
 -10   2  14      282.89      305.76     17.90 o 
  -9   2  14     1271.26     1316.47     32.82 o 
  -8   2  14     5928.89     5808.93     73.76 o 
  -7   2  14     6039.50     5914.62    151.80 o 
  -6   2  14     3948.39     3667.87     76.79 o 
  -5   2  14      299.20      354.44     19.50 o 
  -4   2  14     1155.43     1212.43     20.62 o 
  -3   2  14      133.01      129.36     15.88 o 
  -2   2  14      154.10      139.97     15.91 o 
  -1   2  14     1795.07     1705.31     41.15 o 
   0   2  14      144.83      159.20     19.43 o 
   1   2  14       95.16       89.03     17.26 o 
   2   2  14      541.17      506.90     20.17 o 
   3   2  14        4.81      -10.72     17.06 o 
   4   2  14     4619.77     4762.86    119.37 o 
   5   2  14     1356.77     1348.64     35.91 o 
   6   2  14      923.20      875.64     33.36 o 
   7   2  14     3838.30     3845.28    106.08 o 
   8   2  14      122.77      147.43     18.96 o 
   9   2  14      494.13      498.11     21.56 o 
  10   2  14      125.06      124.49     20.74 o 
  11   2  14      372.47      369.39     19.35 o 
  12   2  14      220.61      223.32     21.25 o 
  13   2  14      489.80      534.28     26.25 o 
  14   2  14      598.78      615.37     24.47 o 
  15   2  14     1507.59     1672.33     69.55 o 
  16   2  14      562.63      579.84     25.50 o 
  17   2  14     1189.97     1178.08     56.53 o 
  18   2  14      707.82      663.41     32.76 o 
  19   2  14       24.09       16.82     34.99 o 
  20   2  14       84.19       82.33     36.69 o 
  21   2  14        9.87        1.90     36.60 o 
 -22   3  14       35.96        8.66     19.51 o 
 -21   3  14      650.42      615.87     27.03 o 
 -20   3  14      229.12      228.14     18.13 o 
 -19   3  14      461.24      501.35     20.08 o 
 -18   3  14     1207.17     1193.83     26.61 o 
 -17   3  14      333.48      337.95     23.21 o 
 -16   3  14      888.67      968.58     21.11 o 
 -15   3  14      258.97      298.13     20.02 o 
 -14   3  14        2.17      -11.85     15.77 o 
 -13   3  14      132.53      164.85     17.78 o 
 -12   3  14      400.86      418.96     28.37 o 
 -11   3  14       66.03       32.03     24.40 o 
 -10   3  14      337.49      322.07     18.49 o 
  -9   3  14     1171.40     1186.35     44.27 o 
  -8   3  14      213.65      219.06     34.03 o 
  -7   3  14     2400.33     2342.38     88.79 o 
  -6   3  14       99.72      112.34     18.55 o 
  -5   3  14     2367.02     2253.88     45.72 o 
  -4   3  14       89.21      109.96     15.35 o 
  -3   3  14      764.01      733.57     23.55 o 
  -2   3  14      600.20      605.10     22.15 o 
  -1   3  14      494.09      517.60     17.86 o 
   0   3  14      277.43      255.34     14.93 o 
   1   3  14     3877.76     3984.88     78.73 o 
   2   3  14     1345.05     1282.66     21.75 o 
   3   3  14      348.79      333.21     19.31 o 
   4   3  14     3711.04     3611.09     68.47 o 
   5   3  14     1155.08     1052.34     17.48 o 
   6   3  14       21.34       32.02     16.15 o 
   7   3  14      193.40      229.24     20.48 o 
   8   3  14       42.14       48.00     20.38 o 
   9   3  14       64.01       82.02     16.19 o 
  10   3  14     2249.86     2365.75     64.99 o 
  11   3  14       18.14       16.83     18.45 o 
  12   3  14     1097.85     1124.28     37.34 o 
  13   3  14      467.65      454.49     22.43 o 
  14   3  14      242.01      250.50     22.40 o 
  15   3  14      277.76      260.02     21.16 o 
  16   3  14     1427.03     1504.39     81.29 o 
  17   3  14        9.96       10.87     23.76 o 
  18   3  14     1052.65     1181.16     41.15 o 
  19   3  14      151.69      136.35     34.54 o 
  20   3  14      168.78      157.69     28.67 o 
  21   3  14       89.90       47.54     33.00 o 
 -21   4  14      115.18       94.29     28.56 o 
 -20   4  14      246.02      203.91     16.96 o 
 -19   4  14        6.11       -4.02     16.59 o 
 -18   4  14      212.22      254.12     21.27 o 
 -17   4  14      101.83       84.11     14.97 o 
 -16   4  14      340.81      300.78     16.50 o 
 -15   4  14      414.47      444.32     20.56 o 
 -14   4  14      504.55      485.95     17.35 o 
 -13   4  14      298.50      352.18     17.70 o 
 -12   4  14      175.85      168.56     16.26 o 
 -11   4  14        0.36      -12.12     19.71 o 
 -10   4  14     2590.63     2654.52     45.79 o 
  -9   4  14       12.55      -13.95     18.89 o 
  -8   4  14     3739.04     3995.02     71.26 o 
  -7   4  14       63.24       84.90     18.29 o 
  -6   4  14      132.32      144.66     19.01 o 
  -5   4  14        8.12       49.39     18.62 o 
  -4   4  14       94.47      129.60     20.64 o 
  -3   4  14      326.32      309.38     16.42 o 
  -2   4  14     3307.55     3299.95     30.82 o 
  -1   4  14     2455.48     2359.03     35.39 o 
   0   4  14     2959.47     2851.99     29.69 o 
   1   4  14     1609.17     1489.74     28.17 o 
   2   4  14        7.20       19.81     16.96 o 
   3   4  14     4260.39     4286.17     97.05 o 
   4   4  14        3.25       29.05     20.33 o 
   5   4  14      238.47      234.07     18.58 o 
   6   4  14     4139.06     4273.81     95.65 o 
   7   4  14      355.37      366.07     15.15 o 
   8   4  14      699.45      710.56     23.13 o 
   9   4  14       31.61       17.63     17.36 o 
  10   4  14     1163.92     1180.85     38.02 o 
  11   4  14     1474.12     1595.70     62.34 o 
  12   4  14     1045.05     1065.94     43.03 o 
  13   4  14     1579.09     1517.53     75.14 o 
  14   4  14      273.78      347.56     28.74 o 
  15   4  14      879.92      898.47     61.69 o 
  16   4  14      158.98      179.45     27.24 o 
  17   4  14       23.24       23.10     24.90 o 
  18   4  14        1.87        5.68     27.81 o 
  19   4  14      142.28      139.13     28.15 o 
  20   4  14      201.19      193.09     27.63 o 
 -20   5  14        3.76        1.24     19.39 o 
 -19   5  14      219.12      185.95     20.39 o 
 -18   5  14      494.48      508.69     17.76 o 
 -17   5  14      929.75      981.50     24.88 o 
 -16   5  14      385.48      387.93     33.44 o 
 -15   5  14      526.71      513.69     28.66 o 
 -14   5  14      602.50      527.49     20.28 o 
 -13   5  14      134.21      119.37     16.49 o 
 -12   5  14      131.71      123.92     15.42 o 
 -11   5  14      940.66      985.74     17.25 o 
 -10   5  14        9.17        2.41     15.69 o 
  -9   5  14      500.90      508.82     18.69 o 
  -8   5  14      210.80      205.20     18.63 o 
  -7   5  14     1742.84     1800.06     40.07 o 
  -6   5  14      114.65      130.79     17.01 o 
  -5   5  14      388.22      400.79     22.82 o 
  -4   5  14      309.25      349.71     19.15 o 
  -3   5  14       19.09       42.04     13.97 o 
  -2   5  14      784.14      790.85     18.42 o 
  -1   5  14       26.44       10.89     15.96 o 
   0   5  14      665.87      682.99     19.21 o 
   1   5  14        8.95       17.00     17.36 o 
   2   5  14      214.09      253.11     15.48 o 
   3   5  14     4225.25     4492.23     92.36 o 
   4   5  14      113.19      115.03     16.87 o 
   5   5  14      322.79      327.29     16.68 o 
   6   5  14      591.23      671.49     14.72 o 
   7   5  14       76.14      102.84     15.86 o 
   8   5  14      405.73      444.94     22.10 o 
   9   5  14       36.57       23.32     13.90 o 
  10   5  14      601.68      577.93     30.81 o 
  11   5  14      168.43      150.29     16.38 o 
  12   5  14      187.04      158.17     13.43 o 
  13   5  14      263.52      282.14     20.34 o 
  14   5  14      520.05      478.53     47.36 o 
  15   5  14        1.29       11.61     23.70 o 
  16   5  14      271.73      319.07     23.74 o 
  17   5  14      166.36      213.84     37.77 o 
  18   5  14      162.69      152.28     23.22 o 
 -18   6  14      324.66      252.26     15.38 o 
 -17   6  14     1316.29     1138.87     35.14 o 
 -16   6  14      154.53      137.86     18.45 o 
 -15   6  14     2521.36     2617.17     57.93 o 
 -14   6  14      339.46      348.15     29.92 o 
 -13   6  14      499.62      496.76     15.16 o 
 -12   6  14     4063.63     4350.62     99.81 o 
 -11   6  14       58.14       42.24     17.69 o 
 -10   6  14     3799.04     4073.70     57.23 o 
  -9   6  14      324.31      296.05     12.71 o 
  -8   6  14     4430.48     4554.17     78.31 o 
  -7   6  14        2.04       -8.41     14.42 o 
  -6   6  14     1993.33     2151.01     46.49 o 
  -5   6  14        5.12       -9.40     15.46 o 
  -4   6  14      146.74      196.20     11.90 o 
  -3   6  14        3.00       24.73     16.56 o 
  -2   6  14      550.68      618.63     16.84 o 
  -1   6  14     1242.60     1177.29     29.67 o 
   0   6  14     1126.20     1208.50     35.22 o 
   1   6  14     6817.45     7267.75    119.07 o 
   2   6  14     1458.50     1499.32     28.56 o 
   3   6  14     4552.58     4883.61    114.77 o 
   4   6  14      137.89    14776.77   5666.09 o 
   5   6  14      878.82      922.30     31.73 o 
   6   6  14       44.23       70.74     14.16 o 
   7   6  14     1443.24     1485.20     44.31 o 
   8   6  14       59.48       83.72     15.99 o 
   9   6  14     2953.79     2979.46     88.33 o 
  10   6  14        9.07        8.36     14.18 o 
  11   6  14     4813.38     4693.94    173.99 o 
  12   6  14     2262.50     2244.10     91.25 o 
  13   6  14     1350.11     1444.69     64.33 o 
  14   6  14     1009.78      958.58     79.83 o 
  15   6  14      563.30      566.55     25.58 o 
  16   6  14      261.31      255.07     23.10 o 
  17   6  14      503.22      402.95     23.75 o 
 -16   7  14      120.81      106.91     12.04 o 
 -15   7  14       64.60       50.87     21.97 o 
 -14   7  14       30.89       46.54     13.47 o 
 -13   7  14        5.73       18.17     20.59 o 
 -12   7  14        1.26        1.67     15.10 o 
 -11   7  14        5.16      -13.96     16.08 o 
 -10   7  14      528.12      478.18     19.26 o 
  -9   7  14       39.74       15.25     19.86 o 
  -8   7  14      512.15      409.98     26.40 o 
  -7   7  14      286.09      250.50     12.21 o 
  -6   7  14      769.84      713.81     24.37 o 
  -5   7  14       23.00      -10.92     10.92 o 
  -4   7  14       22.19       22.34     14.33 o 
  -3   7  14       39.44       43.09     12.65 o 
  -2   7  14      221.84      236.76     15.11 o 
  -1   7  14      441.64      420.44     13.43 o 
   0   7  14      165.69      149.91     13.19 o 
   1   7  14      464.63      439.11     15.50 o 
   2   7  14      624.62      599.80     26.12 o 
   3   7  14       36.56       37.30     14.69 o 
   4   7  14      495.48      437.60     13.19 o 
   5   7  14      112.79       99.10     12.55 o 
   6   7  14      318.31      316.72     12.71 o 
   7   7  14       98.63      100.03     11.43 o 
   8   7  14       29.34       32.53     11.83 o 
   9   7  14        2.34       -3.97     14.09 o 
  10   7  14        2.51       -6.16     16.07 o 
  11   7  14      352.59      400.59     18.32 o 
  12   7  14       17.59       34.54     18.21 o 
  13   7  14       74.63       90.53     19.22 o 
  14   7  14        0.68       54.41     22.08 o 
  15   7  14       67.60       61.05     22.01 o 
 -13   8  14      829.36      690.67     22.93 o 
 -12   8  14      728.55      605.06     26.64 o 
 -11   8  14      163.24      168.80     14.97 o 
 -10   8  14     1252.36     1146.45     16.13 o 
  -9   8  14      191.53      206.33     15.83 o 
  -8   8  14     1006.02      970.10     27.22 o 
  -7   8  14        4.39       -7.57     15.75 o 
  -6   8  14       83.84       72.74     17.02 o 
  -5   8  14      551.84      575.57     17.22 o 
  -4   8  14     1230.20     1206.79     46.98 o 
  -3   8  14      310.10      281.27     14.48 o 
  -2   8  14     1341.28     1292.27     46.92 o 
  -1   8  14     1758.40     1545.60     40.90 o 
   0   8  14      606.63      543.59     36.32 o 
   1   8  14     3445.49     3363.44    139.03 o 
   2   8  14      258.69      242.03     17.55 o 
   3   8  14     1366.84     1470.14     70.28 o 
   4   8  14      175.72      165.88     17.60 o 
   5   8  14       31.31       61.56     14.17 o 
   6   8  14        8.39        3.02     15.62 o 
   7   8  14      121.65      139.20     16.42 o 
   8   8  14      180.88      234.29     30.10 o 
   9   8  14      636.14      619.93     34.41 o 
  10   8  14      170.76      183.02     16.70 o 
  11   8  14     1668.94     1531.76     65.16 o 
  12   8  14       40.07       14.95     15.65 o 
  -8   9  14       52.34       51.33     16.46 o 
  -7   9  14      132.83       99.73     16.18 o 
  -6   9  14      188.25      190.56     21.31 o 
  -5   9  14       94.01       72.65     17.83 o 
  -4   9  14      831.97      782.28     41.77 o 
  -3   9  14      470.36      463.67     21.58 o 
  -2   9  14      259.57      303.73     19.72 o 
  -1   9  14      175.76      158.99     19.86 o 
   0   9  14       73.73       66.36     12.60 o 
   1   9  14       33.84       40.63     15.10 o 
   2   9  14      661.86      602.00     18.79 o 
   3   9  14       15.50       11.55     12.41 o 
   4   9  14        8.37       29.62     15.93 o 
   5   9  14      246.43      266.38     15.65 o 
   6   9  14       29.85       21.95     15.57 o 
   7   9  14      270.13      211.99     15.12 o 
 -22   1  15      204.71      180.57     19.87 o 
 -21   1  15      586.83      579.43     16.59 o 
 -20   1  15      151.54      136.23     19.04 o 
 -19   1  15     2323.29     2409.09     20.17 o 
 -18   1  15     1849.90     1796.24     64.80 o 
 -17   1  15     1646.20     1849.73     30.61 o 
 -16   1  15     2688.75     2597.96     65.11 o 
 -15   1  15      667.50      691.93     43.36 o 
 -14   1  15     3906.06     4060.80    101.23 o 
 -13   1  15     2701.78     2667.28     37.85 o 
 -12   1  15     1643.83     1593.13     27.44 o 
 -11   1  15     1019.97     1131.83     45.00 o 
 -10   1  15     2402.52     2522.09     70.29 o 
  -9   1  15      201.83      236.66     18.14 o 
  -8   1  15    16087.89    16404.23    189.87 o 
  -7   1  15     1010.74     1062.30     20.59 o 
  -6   1  15    17806.30    18616.24    214.54 o 
  -5   1  15     2385.11     2331.74     45.73 o 
  -4   1  15     4107.44     3949.61     70.36 o 
  -3   1  15     3511.23     3258.51     43.93 o 
  -2   1  15      675.68      581.87     20.66 o 
  -1   1  15     2317.25     2368.60     36.20 o 
   0   1  15       83.98       76.83     19.30 o 
   1   1  15      968.66     1006.17     27.81 o 
   2   1  15      618.20      605.56     20.15 o 
   3   1  15     6106.53     6243.34    148.12 o 
   4   1  15      355.81      348.29     17.86 o 
   5   1  15     7898.51     8182.66    218.42 o 
   6   1  15      253.23      276.19     19.21 o 
   7   1  15     4405.60     4462.20     90.20 o 
   8   1  15      354.57      361.15     21.55 o 
   9   1  15     2967.47     3114.36     72.06 o 
  10   1  15     2617.61     2700.66     64.76 o 
  11   1  15      909.59      894.98     31.19 o 
  12   1  15      738.61      778.12     29.56 o 
  13   1  15     1862.39     1937.90     58.01 o 
  14   1  15        3.35      -14.74     24.06 o 
  15   1  15     2457.83     2624.76    132.00 o 
  16   1  15      718.76      806.48     47.41 o 
  17   1  15      236.37      237.12     34.19 o 
  18   1  15     2000.98     2007.02     69.04 o 
 -22   2  15       78.10       33.61     19.73 o 
 -21   2  15        4.03       -0.61     23.96 o 
 -20   2  15       22.57       46.98     20.39 o 
 -19   2  15      607.08      705.43     30.01 o 
 -18   2  15      198.25      214.56     21.20 o 
 -17   2  15        8.84       12.07     14.78 o 
 -16   2  15      426.44      465.09     18.97 o 
 -15   2  15      599.42      598.41     26.27 o 
 -14   2  15       21.25       13.20     17.21 o 
 -13   2  15      788.07      796.03     17.49 o 
 -12   2  15     2337.91     2296.34     36.28 o 
 -11   2  15      858.61      946.69     20.07 o 
 -10   2  15      158.83      173.57     23.47 o 
  -9   2  15     2702.87     2844.42     53.72 o 
  -8   2  15     1275.62     1303.66     24.79 o 
  -7   2  15     5122.55     5203.17    129.85 o 
  -6   2  15       67.27       56.00     18.51 o 
  -5   2  15       31.62       17.18     13.84 o 
  -4   2  15      160.50      191.11     18.67 o 
  -3   2  15      118.80      103.10     16.72 o 
  -2   2  15      103.50       76.38     18.64 o 
  -1   2  15      270.91      303.58     19.15 o 
   0   2  15      150.96      160.29     19.01 o 
   1   2  15     2313.64     2367.49     77.02 o 
   2   2  15     1160.23     1212.69     32.52 o 
   3   2  15     2739.44     2784.82    118.29 o 
   4   2  15      231.41      214.11     18.98 o 
   5   2  15     1472.70     1486.01     50.40 o 
   6   2  15       17.60       25.57     19.45 o 
   7   2  15     3327.90     3544.03     98.44 o 
   8   2  15      770.87      796.60     21.21 o 
   9   2  15     1039.40      993.84     34.10 o 
  10   2  15      752.99      767.29     20.34 o 
  11   2  15      365.76      387.48     20.20 o 
  12   2  15      251.50      257.44     18.44 o 
  13   2  15      222.42      232.75     22.93 o 
  14   2  15     2354.26     2421.56    140.54 o 
  15   2  15       42.13       42.54     25.08 o 
  16   2  15     1249.91     1246.33     43.01 o 
  17   2  15      197.63      157.90     24.24 o 
  18   2  15      772.49      828.18     35.34 o 
  19   2  15      193.82      222.06     35.03 o 
  20   2  15       79.02       92.17     38.77 o 
  21   2  15       67.21       59.82     37.61 o 
 -21   3  15       21.84       25.86     25.89 o 
 -20   3  15      269.52      243.43     16.97 o 
 -19   3  15       12.55       12.72     18.52 o 
 -18   3  15       20.25        9.77     19.21 o 
 -17   3  15       84.22       83.24     13.38 o 
 -16   3  15      736.09      727.59     29.76 o 
 -15   3  15      326.83      323.93     16.81 o 
 -14   3  15        3.25       36.33     15.14 o 
 -13   3  15      190.09      218.42     19.36 o 
 -12   3  15      116.95      124.05     19.70 o 
 -11   3  15        0.43       12.71     16.13 o 
 -10   3  15      631.46      772.21     21.44 o 
  -9   3  15      637.34      682.26     18.44 o 
  -8   3  15       83.45       64.10     16.89 o 
  -7   3  15     2072.32     2195.92     54.88 o 
  -6   3  15     3375.92     3508.30     90.27 o 
  -5   3  15      323.67      319.05     30.45 o 
  -4   3  15      186.23      168.35     16.57 o 
  -3   3  15      110.07      115.92     15.03 o 
  -2   3  15      948.06      880.08     18.03 o 
  -1   3  15       11.39        2.34     14.99 o 
   0   3  15      954.07      986.94     31.59 o 
   1   3  15       33.22       43.36     16.59 o 
   2   3  15      525.19      475.65     17.31 o 
   3   3  15       33.65       36.53     18.50 o 
   4   3  15     3412.62     3560.42     77.97 o 
   5   3  15       80.43       81.61     20.40 o 
   6   3  15      310.92      371.18     20.92 o 
   7   3  15      937.47      959.19     34.92 o 
   8   3  15     4282.96     4444.45    135.82 o 
   9   3  15        8.60       18.08     18.27 o 
  10   3  15      240.55      255.84     16.06 o 
  11   3  15      542.89      505.58     96.39 o 
  12   3  15      498.87      472.13     22.44 o 
  13   3  15       94.58      131.66     20.74 o 
  14   3  15      438.41      405.10     21.57 o 
  15   3  15       21.66       30.11     20.00 o 
  16   3  15        0.60        6.38     19.56 o 
  17   3  15       90.29      102.58     25.44 o 
  18   3  15      104.48       94.47     34.47 o 
  19   3  15       10.04        8.36     27.37 o 
  20   3  15       17.27      -19.39     33.22 o 
 -20   4  15      392.71      388.08     36.31 o 
 -19   4  15       89.32       75.73     20.58 o 
 -18   4  15       33.93       53.81     20.43 o 
 -17   4  15      275.64      280.65     21.32 o 
 -16   4  15      258.58      273.33     14.55 o 
 -15   4  15      287.21      280.97     13.97 o 
 -14   4  15       79.17       76.23     16.26 o 
 -13   4  15       19.23        8.44     23.47 o 
 -12   4  15        0.19       22.68     22.02 o 
 -11   4  15      984.99     1021.58     30.63 o 
 -10   4  15       12.69       13.11     23.18 o 
  -9   4  15     2939.77     3038.18     80.74 o 
  -8   4  15     1088.00     1097.91     21.93 o 
  -7   4  15     1393.61     1439.37     39.90 o 
  -6   4  15       98.21       93.64     21.28 o 
  -5   4  15     2497.96     2548.68     42.36 o 
  -4   4  15       79.67      114.45     19.58 o 
  -3   4  15       83.18       38.11     20.03 o 
  -2   4  15       15.87        1.56     17.07 o 
  -1   4  15      196.07      201.07     22.95 o 
   0   4  15     2093.35     2353.50     25.87 o 
   1   4  15     1756.39     1800.20     23.22 o 
   2   4  15     1917.85     2045.65     54.97 o 
   3   4  15     5568.52     5753.61    103.07 o 
   4   4  15       68.84       31.40     19.51 o 
   5   4  15     2955.43     2983.61     66.62 o 
   6   4  15     1292.53     1267.33     51.98 o 
   7   4  15      135.72      131.31     16.34 o 
   8   4  15      603.83      659.06     20.79 o 
   9   4  15        0.16        4.72     14.73 o 
  10   4  15      269.31      268.96     17.03 o 
  11   4  15       84.64       83.70     17.12 o 
  12   4  15     2006.86     1922.17     67.92 o 
  13   4  15       57.59       82.94     20.19 o 
  14   4  15     2499.46     2471.62    153.60 o 
  15   4  15      146.21      106.46     19.44 o 
  16   4  15     1179.14     1201.96     55.34 o 
  17   4  15       29.95       39.25     23.15 o 
  18   4  15      839.67      873.86     80.33 o 
  19   4  15       31.52       62.10     26.70 o 
 -19   5  15      843.98      705.78     43.97 o 
 -18   5  15      626.59      589.72     30.61 o 
 -17   5  15       48.98       25.88     16.67 o 
 -16   5  15      560.33      556.85     29.01 o 
 -15   5  15      131.39      121.72     16.60 o 
 -14   5  15      549.36      564.02     36.23 o 
 -13   5  15       23.11       36.51     15.90 o 
 -12   5  15     4142.42     4339.11    121.89 o 
 -11   5  15        0.01       -4.70     18.61 o 
 -10   5  15     6474.29     6740.32    116.40 o 
  -9   5  15      899.10      977.62     29.00 o 
  -8   5  15     5067.35     5395.69    133.75 o 
  -7   5  15      568.25      554.06     18.79 o 
  -6   5  15     3333.69     3348.02     66.47 o 
  -5   5  15      525.57      498.55     21.29 o 
  -4   5  15      828.33      823.59     27.31 o 
  -3   5  15        8.38        9.01     23.19 o 
  -2   5  15      558.62      616.03     17.72 o 
  -1   5  15     1730.34     1825.97     43.55 o 
   0   5  15      288.32      289.60     15.55 o 
   1   5  15     5088.50     5559.44     78.81 o 
   2   5  15       47.85       22.41     15.02 o 
   3   5  15     3816.20     4187.32     99.32 o 
   4   5  15        2.17        8.77     15.94 o 
   5   5  15      404.94      445.44     19.78 o 
   6   5  15       37.21       41.95     14.95 o 
   7   5  15      443.55      492.41     15.96 o 
   8   5  15       67.98       52.13     14.32 o 
   9   5  15      752.07      771.72     24.11 o 
  10   5  15       90.54      112.54     15.90 o 
  11   5  15      265.16      297.93     16.41 o 
  12   5  15     1708.76     1658.07     88.71 o 
  13   5  15      330.05      333.36     18.01 o 
  14   5  15     1134.56     1171.34     71.04 o 
  15   5  15        2.20       42.96     20.80 o 
  16   5  15       99.46      110.64     22.95 o 
  17   5  15        9.26       27.11     22.40 o 
  18   5  15      167.17      143.93     28.43 o 
 -17   6  15        7.76       33.87     18.51 o 
 -16   6  15       27.43        0.47     15.14 o 
 -15   6  15       57.45       18.78     17.88 o 
 -14   6  15       28.65       19.02     17.39 o 
 -13   6  15      127.49      158.60     17.70 o 
 -12   6  15        1.92        0.12     11.69 o 
 -11   6  15        2.26       13.36     15.78 o 
 -10   6  15       75.25       82.11     14.78 o 
  -9   6  15        9.97      -13.86     16.36 o 
  -8   6  15       96.60       55.92     16.53 o 
  -7   6  15      257.68      228.38     16.48 o 
  -6   6  15        1.19       -3.95     11.72 o 
  -5   6  15      431.78      430.80     13.09 o 
  -4   6  15        0.25        8.53     14.16 o 
  -3   6  15      134.33      135.50     15.45 o 
  -2   6  15     1057.76      995.75     24.32 o 
  -1   6  15        3.55       23.57     13.60 o 
   0   6  15      285.63      234.54     13.73 o 
   1   6  15      170.53      143.80     13.74 o 
   2   6  15      105.77      112.66     15.58 o 
   3   6  15       63.36       90.21     13.51 o 
   4   6  15       50.62       59.58     15.18 o 
   5   6  15        0.16       -3.54     14.76 o 
   6   6  15       20.80       16.63     13.72 o 
   7   6  15       38.43       30.59     13.56 o 
   8   6  15       29.11        8.60     13.13 o 
   9   6  15       21.88       43.44     13.42 o 
  10   6  15      106.39       79.27     15.06 o 
  11   6  15      233.43      231.02     16.72 o 
  12   6  15       87.36      125.26     19.18 o 
  13   6  15      115.82       80.08     20.05 o 
  14   6  15       26.01       47.31     17.32 o 
  15   6  15      520.86      435.43     46.13 o 
  16   6  15      268.20      230.10     20.63 o 
 -15   7  15      346.49      321.43     23.28 o 
 -14   7  15      389.57      351.70     19.53 o 
 -13   7  15      324.69      298.14     14.93 o 
 -12   7  15     2041.96     1965.71     53.30 o 
 -11   7  15       37.67       48.50     15.72 o 
 -10   7  15     3770.82     4091.79     85.21 o 
  -9   7  15     1437.05     1357.79     64.72 o 
  -8   7  15     1073.26     1063.19     15.72 o 
  -7   7  15      552.26      454.24     16.51 o 
  -6   7  15     1170.07     1063.41     21.67 o 
  -5   7  15       12.05      -10.88     11.07 o 
  -4   7  15      568.29      486.94     26.72 o 
  -3   7  15       90.79       64.94     18.55 o 
  -2   7  15     2437.02     2403.64     26.37 o 
  -1   7  15      689.23      705.94     24.57 o 
   0   7  15     1656.35     1649.18     32.05 o 
   1   7  15     3026.90     3122.98     66.44 o 
   2   7  15      210.40      186.25     13.97 o 
   3   7  15     3169.23     3143.50     58.06 o 
   4   7  15       31.94        2.62     11.58 o 
   5   7  15      568.70      508.20     15.50 o 
   6   7  15       41.46        9.67     13.38 o 
   7   7  15       66.63       54.08     13.70 o 
   8   7  15       17.40       35.73     14.68 o 
   9   7  15     1115.42     1139.81     42.57 o 
  10   7  15        3.45       -2.93     15.52 o 
  11   7  15     1305.28     1418.16     47.60 o 
  12   7  15      744.40      688.16     42.49 o 
  13   7  15     1006.67     1009.35     74.94 o 
  14   7  15      828.30      625.79     74.34 o 
 -12   8  15      155.55      104.87     15.33 o 
 -11   8  15      335.89      334.92     15.08 o 
 -10   8  15        3.36        8.86     13.16 o 
  -9   8  15       54.85       22.22     16.44 o 
  -8   8  15      215.84      182.83     20.13 o 
  -7   8  15      155.02      141.48     13.08 o 
  -6   8  15      101.51       94.90     15.37 o 
  -5   8  15       30.20       16.11     16.78 o 
  -4   8  15      457.00      444.17     17.31 o 
  -3   8  15       46.92       35.20     23.42 o 
  -2   8  15       75.56       44.52     14.55 o 
  -1   8  15      610.25      607.58     15.68 o 
   0   8  15       33.52       55.99     13.95 o 
   1   8  15      148.86      152.62     16.01 o 
   2   8  15      699.50      666.50     18.89 o 
   3   8  15       55.32       69.56     15.55 o 
   4   8  15       76.54       63.15     15.78 o 
   5   8  15      336.52      358.45     15.44 o 
   6   8  15      108.56      107.53     17.91 o 
   7   8  15       29.55       26.14     16.03 o 
   8   8  15      335.96      311.36     16.53 o 
   9   8  15      670.46      624.57     39.10 o 
  10   8  15     1200.21     1126.99     71.94 o 
  -6   9  15      315.12      257.75     18.02 o 
  -5   9  15       59.92       50.72     12.95 o 
  -4   9  15        6.33       10.56     15.91 o 
  -3   9  15      314.31      314.29     20.30 o 
  -2   9  15      211.53      162.82     14.54 o 
  -1   9  15        0.46      -13.68     13.68 o 
   0   9  15      255.64      215.09     14.15 o 
   1   9  15      111.38       92.46     16.13 o 
   2   9  15       29.70       17.39     15.78 o 
   3   9  15       67.43       51.68     21.50 o 
   4   9  15       75.69       37.71     20.70 o 
   5   9  15      296.04      256.20     22.98 o 
 -22   0  16      433.77      339.67     24.18 o 
 -21   0  16        8.82       11.85     28.06 o 
 -20   0  16      681.58      676.27     25.70 o 
 -19   0  16     1448.75     1484.14     75.79 o 
 -18   0  16     4024.68     4142.07    313.26 o 
 -17   0  16     2449.24     2484.47     32.39 o 
 -16   0  16     7106.14     7041.29    247.84 o 
 -15   0  16      155.18      125.50     26.95 o 
 -14   0  16     1818.05     1889.16     30.63 o 
 -13   0  16      917.49      955.26     24.82 o 
 -12   0  16      549.85      662.47     24.66 o 
 -11   0  16     7666.55     8154.09     38.95 o 
 -10   0  16       18.23       11.77     24.92 o 
  -9   0  16       27.00       58.79     31.52 o 
  -8   0  16     5193.10     5981.66    196.89 o 
  -7   0  16     2237.12     2313.90     70.40 o 
  -6   0  16     9545.17    10184.27    365.30 o 
  -5   0  16     4828.39     4695.02     35.46 o 
  -4   0  16        9.86       12.49     26.49 o 
  -3   0  16    11605.05    12196.92    454.22 o 
  -2   0  16     4192.60     4490.42    124.67 o 
  -1   0  16     6408.22     6428.42    214.10 o 
   0   0  16     4082.93     4085.88    102.42 o 
   1   0  16     4595.64     4396.31    136.74 o 
   2   0  16       55.89       99.97     30.17 o 
   3   0  16      170.17      186.26     27.02 o 
   4   0  16      147.71      148.47     26.19 o 
   5   0  16     4330.71     4071.27     51.09 o 
   6   0  16       40.97       44.16     39.48 o 
   7   0  16     1436.56     1446.80     61.69 o 
   8   0  16     2598.04     2835.10     38.44 o 
   9   0  16      777.07      864.58     60.35 o 
  10   0  16     4817.54     5045.79    190.87 o 
  11   0  16       77.64       69.88     22.33 o 
  12   0  16     3673.64     3798.45    139.06 o 
  13   0  16     1322.64     1362.48     61.39 o 
  14   0  16      158.17      151.98     25.41 o 
  15   0  16     1155.64     1113.71     54.04 o 
  16   0  16      307.38      299.96     46.22 o 
 -22   1  16      198.37      186.84     16.56 o 
 -21   1  16        0.93       45.77     17.69 o 
 -20   1  16        8.52        1.96     18.22 o 
 -19   1  16      129.11      150.88     24.63 o 
 -18   1  16      382.85      330.03     15.72 o 
 -17   1  16       32.78       31.02     17.93 o 
 -16   1  16      460.55      402.91     20.26 o 
 -15   1  16       26.07       25.40     16.73 o 
 -14   1  16       38.09       26.30     15.08 o 
 -13   1  16      560.43      626.12     17.01 o 
 -12   1  16      919.48      998.19     18.05 o 
 -11   1  16     1159.71     1157.49     21.99 o 
 -10   1  16      468.93      408.25     18.15 o 
  -9   1  16       49.03       43.39     27.33 o 
  -8   1  16     9827.80    10353.64    217.53 o 
  -7   1  16      167.99      153.95     28.71 o 
  -6   1  16     2159.14     2075.21     33.99 o 
  -5   1  16      816.55      820.18     21.45 o 
  -4   1  16     4571.47     4607.14     91.04 o 
  -3   1  16      442.01      465.68     22.47 o 
  -2   1  16     1398.94     1454.16     24.60 o 
  -1   1  16      361.57      346.42     19.08 o 
   0   1  16      152.82      137.93     16.64 o 
   1   1  16        0.48        8.09     18.31 o 
   2   1  16     1212.89     1174.39     47.43 o 
   3   1  16       20.67       11.35     16.40 o 
   4   1  16     1708.44     1733.98     60.90 o 
   5   1  16        8.65       15.96     18.95 o 
   6   1  16     1722.70     1966.76     33.83 o 
   7   1  16      917.56      887.43     35.93 o 
   8   1  16      162.70      166.48     19.96 o 
   9   1  16       43.44       20.02     19.54 o 
  10   1  16     1474.85     1431.61     35.72 o 
  11   1  16     5431.71     5639.67    194.21 o 
  12   1  16      576.91      600.84     19.67 o 
  13   1  16        1.97       -3.90     18.25 o 
  14   1  16      162.10      199.49     21.05 o 
  15   1  16      675.65      636.37     61.35 o 
  16   1  16       65.39       39.85     23.44 o 
  17   1  16       72.49       63.54     39.96 o 
  18   1  16      200.66      188.83     42.60 o 
 -21   2  16      158.53      200.83     18.19 o 
 -20   2  16      299.24      340.14     26.30 o 
 -19   2  16      479.01      503.78     25.62 o 
 -18   2  16      414.62      496.28     21.03 o 
 -17   2  16     1079.22     1116.37     27.32 o 
 -16   2  16     2379.75     2449.02     45.43 o 
 -15   2  16      275.60      314.61     16.77 o 
 -14   2  16      546.41      596.03     16.32 o 
 -13   2  16      362.57      351.24     17.72 o 
 -12   2  16        4.87        6.36     17.87 o 
 -11   2  16       95.79      134.06     17.88 o 
 -10   2  16        8.34       -5.82     18.31 o 
  -9   2  16       48.86       37.88     17.43 o 
  -8   2  16     1172.97     1215.84     30.02 o 
  -7   2  16       19.66       -7.19     20.45 o 
  -6   2  16     2181.56     2338.22     37.02 o 
  -5   2  16      292.10      308.80     21.24 o 
  -4   2  16      532.86      598.28     28.40 o 
  -3   2  16     1391.71     1313.08     42.07 o 
  -2   2  16      617.37      648.78     25.72 o 
  -1   2  16      843.47      806.15     35.15 o 
   0   2  16      175.00      183.72     18.55 o 
   1   2  16      691.79      640.56     26.53 o 
   2   2  16      615.95      601.92     18.35 o 
   3   2  16     3330.18     3237.99     81.69 o 
   4   2  16      614.29      661.18     28.07 o 
   5   2  16     2023.67     2210.63     51.93 o 
   6   2  16      937.79      933.19     43.53 o 
   7   2  16       43.96       29.63     18.15 o 
   8   2  16     4865.89     5096.23    173.27 o 
   9   2  16      180.91      200.45     18.64 o 
  10   2  16      557.81      550.87     19.63 o 
  11   2  16      246.64      262.90     18.63 o 
  12   2  16      323.30      344.10     19.48 o 
  13   2  16        5.75      -19.56     21.93 o 
  14   2  16       74.14      100.59     21.66 o 
  15   2  16      438.36      403.95     24.06 o 
  16   2  16       41.04       44.88     21.90 o 
  17   2  16      158.18      170.99     26.82 o 
  18   2  16      204.03      234.94     35.18 o 
  19   2  16      114.78       98.99     34.46 o 
  20   2  16      322.00      278.50     39.70 o 
 -21   3  16       14.32        1.04     21.37 o 
 -20   3  16       74.47       41.43     25.72 o 
 -19   3  16       29.89       16.13     21.51 o 
 -18   3  16       62.75       69.77     23.22 o 
 -17   3  16      161.94      215.93     18.59 o 
 -16   3  16        4.87        3.29     15.62 o 
 -15   3  16      225.19      209.43     17.60 o 
 -14   3  16       12.14      -15.76     19.73 o 
 -13   3  16      511.30      520.55     18.47 o 
 -12   3  16      853.43      861.54     19.93 o 
 -11   3  16      216.15      263.72     18.46 o 
 -10   3  16        0.81       21.57     17.53 o 
  -9   3  16     1875.73     2058.50     46.45 o 
  -8   3  16     1391.66     1390.83     35.91 o 
  -7   3  16      651.82      730.97     38.37 o 
  -6   3  16     1069.09     1109.68     28.65 o 
  -5   3  16      238.07      204.67     20.36 o 
  -4   3  16       17.66       -9.28     31.20 o 
  -3   3  16      190.19      241.05     17.69 o 
  -2   3  16     2023.97     2256.64     69.99 o 
  -1   3  16       51.74       34.18     23.00 o 
   0   3  16      169.12      195.56     17.44 o 
   1   3  16     2090.17     2303.12     77.83 o 
   2   3  16     4203.98     4727.64    129.34 o 
   3   3  16     2399.04     2691.88     44.05 o 
   4   3  16     3161.00     3432.11     68.68 o 
   5   3  16     5359.55     5690.94    138.33 o 
   6   3  16     2429.25     2465.39     48.88 o 
   7   3  16       33.61       24.20     18.63 o 
   8   3  16     1169.03     1221.78     43.29 o 
   9   3  16       65.22       51.92     18.26 o 
  10   3  16     1329.33     1326.29     40.28 o 
  11   3  16      819.45      747.71     41.94 o 
  12   3  16     2172.30     2203.48     77.20 o 
  13   3  16        3.25       16.97     21.55 o 
  14   3  16     2520.16     2605.87    158.28 o 
  15   3  16      289.46      262.87     21.67 o 
  16   3  16     2256.97     2515.03    125.24 o 
  17   3  16      128.16      155.30     23.56 o 
  18   3  16      364.23      376.19     33.07 o 
  19   3  16      853.59      835.03     56.33 o 
 -20   4  16     1028.37      856.51     88.70 o 
 -19   4  16        3.84       32.63     20.66 o 
 -18   4  16       74.58       86.02     20.14 o 
 -17   4  16      290.68      283.82     17.31 o 
 -16   4  16      214.73      241.66     19.79 o 
 -15   4  16       65.43       57.19     13.24 o 
 -14   4  16      442.55      417.87     16.59 o 
 -13   4  16       13.09       13.20     20.21 o 
 -12   4  16      436.24      433.35     19.60 o 
 -11   4  16      702.80      722.86     19.31 o 
 -10   4  16       11.74       33.70     17.15 o 
  -9   4  16      577.61      662.88     20.73 o 
  -8   4  16       50.71       40.60     16.22 o 
  -7   4  16      123.48      166.84     16.40 o 
  -6   4  16       83.16      106.03     16.36 o 
  -5   4  16      120.77      118.74     18.50 o 
  -4   4  16        1.91        1.35     20.64 o 
  -3   4  16       82.07      104.71     15.85 o 
  -2   4  16      383.41      425.16     29.96 o 
  -1   4  16     1117.05     1248.93     32.28 o 
   0   4  16     1085.44     1262.28     27.91 o 
   1   4  16     3077.55     3171.50    102.26 o 
   2   4  16       36.33       58.13     17.32 o 
   3   4  16     4013.79     4073.81    101.65 o 
   4   4  16      802.24      881.49     23.99 o 
   5   4  16      662.53      623.88     29.57 o 
   6   4  16      416.74      404.00     15.50 o 
   7   4  16       40.93       57.08     17.03 o 
   8   4  16       39.84       28.12     15.47 o 
   9   4  16      189.20      173.39     16.74 o 
  10   4  16      128.05      143.29     13.62 o 
  11   4  16      805.12      821.24     35.80 o 
  12   4  16      948.98      970.85     36.02 o 
  13   4  16        0.72      -14.80     19.40 o 
  14   4  16      362.64      335.50     22.77 o 
  15   4  16       44.48       47.45     23.67 o 
  16   4  16        4.81       16.77     24.18 o 
  17   4  16      192.00      200.24     23.11 o 
  18   4  16        7.68        5.10     23.62 o 
 -18   5  16       31.81       28.40     17.90 o 
 -17   5  16      710.13      635.39     15.89 o 
 -16   5  16        0.34      -19.03     19.03 o 
 -15   5  16     1281.51     1378.34     23.92 o 
 -14   5  16       11.66       10.10     14.15 o 
 -13   5  16     1086.48     1112.96     54.33 o 
 -12   5  16        0.32       10.34     15.71 o 
 -11   5  16      874.56      902.78     26.63 o 
 -10   5  16        6.49        2.36     16.28 o 
  -9   5  16      523.70      553.82     15.26 o 
  -8   5  16      532.65      575.72     15.35 o 
  -7   5  16     1506.75     1557.15     35.77 o 
  -6   5  16      198.65      225.74     16.02 o 
  -5   5  16     1544.92     1577.63     24.90 o 
  -4   5  16        6.10       39.14     17.19 o 
  -3   5  16      684.50      672.32     17.08 o 
  -2   5  16      220.16      232.68     15.86 o 
  -1   5  16      572.56      550.55     15.41 o 
   0   5  16     1363.92     1427.37     37.64 o 
   1   5  16      649.30      696.54     18.36 o 
   2   5  16     2525.92     2685.91     67.68 o 
   3   5  16      551.68      551.03     16.83 o 
   4   5  16      361.65      371.01     28.32 o 
   5   5  16        4.56       -8.08     14.25 o 
   6   5  16      370.26      353.85     14.09 o 
   7   5  16        2.14      -14.88     14.88 o 
   8   5  16       30.61       22.47     12.59 o 
   9   5  16        9.97        6.05     15.21 o 
  10   5  16      170.16      222.19     13.75 o 
  11   5  16       16.08       18.60     14.88 o 
  12   5  16      592.24      577.25     33.02 o 
  13   5  16      143.68      158.27     23.76 o 
  14   5  16      531.80      599.69     49.87 o 
  15   5  16      382.24      364.25     29.97 o 
  16   5  16       51.33       63.48     22.56 o 
  17   5  16      570.20      469.94     48.23 o 
 -16   6  16      868.23      730.25     43.19 o 
 -15   6  16        0.38        7.08     27.83 o 
 -14   6  16     1667.11     1845.47     29.26 o 
 -13   6  16      287.80      288.57     17.36 o 
 -12   6  16     3733.11     4184.75    130.60 o 
 -11   6  16        6.99       17.22     17.25 o 
 -10   6  16     4743.38     4744.45    172.70 o 
  -9   6  16     2638.26     2568.90     93.18 o 
  -8   6  16     1448.20     1465.30     18.98 o 
  -7   6  16     4840.21     4769.12     64.20 o 
  -6   6  16      135.98      114.52     14.00 o 
  -5   6  16      314.87      351.24     15.16 o 
  -4   6  16       17.56       13.68     18.25 o 
  -3   6  16     2204.36     2234.37     59.29 o 
  -2   6  16       31.83       33.77     13.42 o 
  -1   6  16     3946.75     4085.22     60.09 o 
   0   6  16      116.78       78.88     13.65 o 
   1   6  16     8295.93     8656.84    229.82 o 
   2   6  16      353.10      304.89     15.86 o 
   3   6  16     1940.54     2070.40     37.95 o 
   4   6  16      473.04      506.48     16.81 o 
   5   6  16      542.02      526.02     16.24 o 
   6   6  16      688.36      719.46     20.38 o 
   7   6  16      435.21      463.35     13.97 o 
   8   6  16      424.73      400.55     16.34 o 
   9   6  16     1111.02     1187.41     47.72 o 
  10   6  16      266.34      264.90     15.18 o 
  11   6  16     1104.14     1221.96     55.95 o 
  12   6  16     1534.72     1550.69     95.31 o 
  13   6  16      620.67      578.21     31.98 o 
  14   6  16     1959.38     1847.09    124.78 o 
  15   6  16       11.52        5.20     19.09 o 
 -14   7  16       23.56       37.38     13.54 o 
 -13   7  16      132.12      144.75     14.32 o 
 -12   7  16       65.10       44.54     15.22 o 
 -11   7  16      439.02      403.98     35.82 o 
 -10   7  16       83.19       76.99     15.76 o 
  -9   7  16        0.61       16.34     13.80 o 
  -8   7  16        3.55        4.38     16.00 o 
  -7   7  16       12.10       -1.69     12.85 o 
  -6   7  16       35.48       45.06     15.69 o 
  -5   7  16      217.39      188.25     14.82 o 
  -4   7  16       16.24       24.09     15.02 o 
  -3   7  16        2.75       27.92     13.07 o 
  -2   7  16      254.69      214.47     10.78 o 
  -1   7  16        0.61      -11.65     11.65 o 
   0   7  16       11.76       -8.93     15.49 o 
   1   7  16      245.11      178.57     16.48 o 
   2   7  16        2.81       14.27     13.95 o 
   3   7  16       43.07       39.34     12.95 o 
   4   7  16       77.78       58.47     12.10 o 
   5   7  16      118.83      118.68     11.90 o 
   6   7  16      198.42      225.12     14.65 o 
   7   7  16      266.65      292.27     14.80 o 
   8   7  16      177.91      177.09     15.16 o 
   9   7  16       22.70        8.81     15.55 o 
  10   7  16       58.47       61.57     16.57 o 
  11   7  16       56.71       43.62     16.97 o 
  12   7  16       50.37       66.24     15.31 o 
 -10   8  16      605.57      511.14     18.00 o 
  -9   8  16      246.78      237.86     18.01 o 
  -8   8  16      492.17      429.76     29.63 o 
  -7   8  16      427.82      343.70     20.59 o 
  -6   8  16      128.64      111.12     14.01 o 
  -5   8  16       22.26       30.36     16.73 o 
  -4   8  16      319.60      291.23     16.97 o 
  -3   8  16       68.08       59.71     13.42 o 
  -2   8  16      339.15      335.98     14.66 o 
  -1   8  16       64.12       65.39     16.48 o 
   0   8  16      698.44      715.43     17.69 o 
   1   8  16     1479.18     1433.47     38.02 o 
   2   8  16      226.07      199.45     14.83 o 
   3   8  16     1495.08     1504.32     33.02 o 
   4   8  16       45.68        9.07     16.41 o 
   5   8  16       74.20       33.34     15.02 o 
   6   8  16      155.42      147.89     13.84 o 
   7   8  16       14.11       40.34     14.72 o 
   8   8  16      114.60      105.01     15.79 o 
   9   8  16      417.31      370.33     22.16 o 
  -3   9  16      605.19      497.55     39.08 o 
  -2   9  16       15.40       46.90     12.58 o 
  -1   9  16      599.30      499.15     31.65 o 
   0   9  16      404.04      321.35     17.66 o 
   1   9  16      812.31      761.67     46.43 o 
   2   9  16     1379.66     1155.15     43.81 o 
 -21   1  17       37.60       19.28     21.20 o 
 -20   1  17      876.11      910.22     21.10 o 
 -19   1  17       14.39       35.42     18.43 o 
 -18   1  17     1843.63     2007.17     22.67 o 
 -17   1  17       26.48       52.89     15.45 o 
 -16   1  17     3451.17     3556.60     88.10 o 
 -15   1  17     1252.80     1233.81     43.90 o 
 -14   1  17     4331.46     4333.92     48.37 o 
 -13   1  17     1766.99     1735.22     19.62 o 
 -12   1  17      976.93      993.76     22.30 o 
 -11   1  17     2211.34     2229.40     37.18 o 
 -10   1  17      511.27      522.08     17.74 o 
  -9   1  17      227.96      242.07     15.73 o 
  -8   1  17        5.83       14.09     19.04 o 
  -7   1  17     1950.19     2128.73     54.22 o 
  -6   1  17     2401.50     2563.39     46.44 o 
  -5   1  17    15678.55    17440.67    279.10 o 
  -4   1  17      586.81      503.19     48.24 o 
  -3   1  17    10474.72    11122.50    204.56 o 
  -2   1  17        4.94      -16.64     16.64 o 
  -1   1  17      801.44      785.65     15.51 o 
   0   1  17        0.25        2.43     14.75 o 
   1   1  17      109.77      109.45     21.26 o 
   2   1  17      479.65      515.89     19.48 o 
   3   1  17      371.20      348.48     21.07 o 
   4   1  17       81.72       86.16     18.48 o 
   5   1  17     3072.92     3370.77     76.77 o 
   6   1  17      770.70      869.80     33.08 o 
   7   1  17      261.40      296.01     22.22 o 
   8   1  17     3088.44     3423.04     79.34 o 
   9   1  17        6.08       -2.56     17.36 o 
  10   1  17     3890.79     4008.53    108.18 o 
  11   1  17      134.27      131.67     16.32 o 
  12   1  17        3.39        9.39     15.94 o 
  13   1  17      139.68      146.46     17.13 o 
  14   1  17       22.92       19.40     18.91 o 
  15   1  17      343.74      348.15     25.14 o 
  16   1  17       58.13       36.88     29.40 o 
  17   1  17      113.93      109.79     39.33 o 
  18   1  17      807.28      812.51     48.84 o 
 -21   2  17       17.08        1.31     17.36 o 
 -20   2  17      121.59      114.47     30.68 o 
 -19   2  17       83.94       83.26     26.99 o 
 -18   2  17       15.76       44.74     26.80 o 
 -17   2  17      483.82      463.11     17.49 o 
 -16   2  17      214.62      224.74     14.78 o 
 -15   2  17      271.66      285.20     15.53 o 
 -14   2  17       21.50       18.54     19.20 o 
 -13   2  17       57.03       60.91     18.12 o 
 -12   2  17       20.52        1.27     13.39 o 
 -11   2  17      319.00      357.26     15.46 o 
 -10   2  17     1649.17     1769.70     45.96 o 
  -9   2  17     3049.17     3175.63     37.20 o 
  -8   2  17       80.88      119.51     18.48 o 
  -7   2  17     8663.37     9311.51    227.79 o 
  -6   2  17       85.54       40.74     19.94 o 
  -5   2  17     3204.00     3401.05     88.69 o 
  -4   2  17     2595.18     2536.44     67.75 o 
  -3   2  17     3544.98     3804.58     86.41 o 
  -2   2  17      217.75      224.93     18.80 o 
  -1   2  17      544.68      597.73     21.02 o 
   0   2  17      776.09      872.92     42.28 o 
   1   2  17     1200.22     1254.93     44.67 o 
   2   2  17      827.52      878.41     23.74 o 
   3   2  17     1286.49     1278.20     28.51 o 
   4   2  17     3051.55     3175.60     82.37 o 
   5   2  17     2117.43     2227.00     52.46 o 
   6   2  17     2442.56     2580.76     72.37 o 
   7   2  17      112.71      114.19     15.03 o 
   8   2  17      236.01      283.64     17.79 o 
   9   2  17      133.68      121.67     18.02 o 
  10   2  17      154.36      180.07     18.13 o 
  11   2  17      445.39      496.72     18.78 o 
  12   2  17     2488.47     2535.45     76.21 o 
  13   2  17     1309.20     1294.13     48.33 o 
  14   2  17     1032.32     1004.37     48.50 o 
  15   2  17      143.11      156.48     22.46 o 
  16   2  17      417.07      458.90     28.16 o 
  17   2  17      449.44      505.63     27.41 o 
  18   2  17       13.07        7.55     32.00 o 
  19   2  17     1939.59     1683.39    193.63 o 
 -20   3  17      484.93      436.77     18.63 o 
 -19   3  17      359.52      324.57     16.19 o 
 -18   3  17        1.09        6.61     16.73 o 
 -17   3  17        2.63       38.34     18.50 o 
 -16   3  17      616.82      575.24     32.15 o 
 -15   3  17       72.88       32.31     15.81 o 
 -14   3  17      136.50      136.94     35.39 o 
 -13   3  17      419.80      448.02     25.34 o 
 -12   3  17      239.06      273.21     18.27 o 
 -11   3  17        0.39       -0.46     16.83 o 
 -10   3  17      487.51      543.83     28.49 o 
  -9   3  17      191.56      184.06     19.56 o 
  -8   3  17      332.11      325.41     18.30 o 
  -7   3  17       90.54       89.62     16.38 o 
  -6   3  17      664.02      671.86     29.71 o 
  -5   3  17      233.77      200.50     17.45 o 
  -4   3  17      695.40      715.38     25.95 o 
  -3   3  17       11.19       14.18     17.36 o 
  -2   3  17       47.52       29.14     21.51 o 
  -1   3  17     1595.28     1590.47     26.40 o 
   0   3  17        0.07       -4.01     18.73 o 
   1   3  17      177.48      221.28     17.92 o 
   2   3  17      300.17      314.05     19.79 o 
   3   3  17       15.30        4.20     21.06 o 
   4   3  17      225.15      236.89     18.97 o 
   5   3  17       33.27       31.70     16.40 o 
   6   3  17        8.72       11.42     17.42 o 
   7   3  17     1234.52     1283.72     40.88 o 
   8   3  17        7.29       15.99     14.90 o 
   9   3  17        1.82        5.66     16.59 o 
  10   3  17       40.80       39.01     17.56 o 
  11   3  17      217.13      200.28     16.82 o 
  12   3  17        4.29      -13.37     16.15 o 
  13   3  17      616.34      574.36     22.29 o 
  14   3  17       41.01       50.91     19.32 o 
  15   3  17      669.53      752.05     38.45 o 
  16   3  17      543.60      558.74     30.97 o 
  17   3  17      135.58       93.91     28.08 o 
  18   3  17        3.57       29.04     23.32 o 
 -19   4  17      172.61      130.44     16.54 o 
 -18   4  17      299.62      264.74     24.73 o 
 -17   4  17      306.19      272.65     43.66 o 
 -16   4  17      344.01      313.00     28.11 o 
 -15   4  17      940.61      870.78     38.10 o 
 -14   4  17        0.30        2.50     23.38 o 
 -13   4  17      884.27      882.52     33.19 o 
 -12   4  17      335.89      324.02     14.28 o 
 -11   4  17      692.84      718.14     16.48 o 
 -10   4  17       79.99       91.41     16.88 o 
  -9   4  17      346.22      394.27     26.89 o 
  -8   4  17     1292.76     1326.77     45.60 o 
  -7   4  17     3781.57     3780.37     96.14 o 
  -6   4  17      232.74      244.40     17.84 o 
  -5   4  17     2319.77     2351.34     70.61 o 
  -4   4  17       10.06        9.76     19.66 o 
  -3   4  17       83.76       66.45     15.05 o 
  -2   4  17     1437.15     1507.96     35.37 o 
  -1   4  17       43.66       53.61     18.06 o 
   0   4  17     3023.91     3095.23     57.26 o 
   1   4  17       13.71      -14.74     20.26 o 
   2   4  17     1740.41     1791.50     33.55 o 
   3   4  17      570.09      523.66     15.50 o 
   4   4  17     2901.38     3078.20    108.87 o 
   5   4  17       11.56       19.65     17.68 o 
   6   4  17      495.27      502.83     35.33 o 
   7   4  17       31.23       37.28     15.32 o 
   8   4  17     2094.99     2177.18     78.55 o 
   9   4  17       48.08       51.17     15.52 o 
  10   4  17      534.86      546.79     23.42 o 
  11   4  17      368.47      359.71     16.45 o 
  12   4  17      962.47      984.63     46.07 o 
  13   4  17      359.81      307.71     20.72 o 
  14   4  17      917.85      963.59     53.72 o 
  15   4  17      795.05      860.97     55.59 o 
  16   4  17       97.49      105.31     22.76 o 
  17   4  17      566.20      573.24     50.18 o 
 -17   5  17      250.34      204.18     18.19 o 
 -16   5  17      133.13      166.04     18.20 o 
 -15   5  17        2.33       47.68     18.04 o 
 -14   5  17      187.51      132.70     18.63 o 
 -13   5  17      131.47      154.08     21.77 o 
 -12   5  17     1946.35     1970.92     26.79 o 
 -11   5  17     1663.15     1590.54     20.46 o 
 -10   5  17     1006.71     1053.65     38.88 o 
  -9   5  17     2599.54     2743.95     77.91 o 
  -8   5  17       70.83       53.70     19.59 o 
  -7   5  17     1532.52     1588.07     31.65 o 
  -6   5  17      102.70      125.95     18.74 o 
  -5   5  17      505.50      464.40     19.74 o 
  -4   5  17       80.92       93.91     21.45 o 
  -3   5  17     1306.26     1361.63     43.00 o 
  -2   5  17      371.25      328.84     19.51 o 
  -1   5  17     2869.11     3017.59     43.48 o 
   0   5  17      434.93      405.42     14.60 o 
   1   5  17      679.73      802.85     30.12 o 
   2   5  17       40.84       59.33     16.66 o 
   3   5  17      277.81      286.40     15.75 o 
   4   5  17     1444.92     1491.71     28.65 o 
   5   5  17       53.17       31.02     15.47 o 
   6   5  17     1075.78     1049.48     36.20 o 
   7   5  17        2.71       17.11     14.46 o 
   8   5  17        4.95       11.25     14.67 o 
   9   5  17      130.31      134.92     14.28 o 
  10   5  17     1163.36     1180.43     63.05 o 
  11   5  17      197.89      195.43     15.09 o 
  12   5  17     1511.32     1623.93     68.16 o 
  13   5  17       43.49       68.86     22.91 o 
  14   5  17      676.89      669.89     28.24 o 
  15   5  17      643.96      536.73     63.52 o 
  16   5  17        3.97        1.95     23.79 o 
 -16   6  17       69.50       49.20     12.99 o 
 -15   6  17        3.36       -1.85     17.28 o 
 -14   6  17        9.47      -17.91     17.91 o 
 -13   6  17        8.27       14.63     29.18 o 
 -12   6  17       17.72        3.02     18.30 o 
 -11   6  17       80.74      106.12     19.48 o 
 -10   6  17       15.61       18.94     28.92 o 
  -9   6  17      136.26      168.00     17.49 o 
  -8   6  17      239.79      204.75     17.23 o 
  -7   6  17       52.75       55.38     14.47 o 
  -6   6  17       57.59       56.21     21.22 o 
  -5   6  17       18.63       27.44     14.88 o 
  -4   6  17       95.06       53.06     14.39 o 
  -3   6  17       40.11       48.17     14.42 o 
  -2   6  17      289.99      308.56     22.99 o 
  -1   6  17       59.56       64.48     10.93 o 
   0   6  17        3.08       -9.44     12.16 o 
   1   6  17      649.07      656.80     30.03 o 
   2   6  17     1131.20     1069.75     28.20 o 
   3   6  17      144.70      138.86     14.78 o 
   4   6  17      510.28      525.91     20.29 o 
   5   6  17       68.25       77.11     13.37 o 
   6   6  17       52.83       58.47     14.02 o 
   7   6  17      492.05      510.41     16.24 o 
   8   6  17      247.30      215.23     14.21 o 
   9   6  17      501.94      549.31     23.54 o 
  10   6  17       88.11       87.09     15.60 o 
  11   6  17       12.61       12.43     15.84 o 
  12   6  17        0.52       -6.44     18.06 o 
  13   6  17       25.18       67.58     17.10 o 
  14   6  17      189.90      117.29     17.61 o 
 -13   7  17        1.74        5.25     13.01 o 
 -12   7  17      467.22      379.84     12.38 o 
 -11   7  17      290.95      267.80     14.84 o 
 -10   7  17      697.96      729.14     41.79 o 
  -9   7  17     1395.02     1405.56     44.02 o 
  -8   7  17       45.39       41.19     13.90 o 
  -7   7  17     3106.17     3097.70     82.78 o 
  -6   7  17      110.16       98.40     13.23 o 
  -5   7  17      470.80      436.15     15.52 o 
  -4   7  17       48.67       56.99     12.83 o 
  -3   7  17       52.35       29.14     11.32 o 
  -2   7  17       56.26       61.49     11.32 o 
  -1   7  17      943.06      913.80     19.85 o 
   0   7  17        5.92       -7.71     11.22 o 
   1   7  17     2167.89     2163.23     67.80 o 
   2   7  17      270.16      287.62     13.02 o 
   3   7  17     1327.26     1395.53     40.59 o 
   4   7  17      185.43      184.19     19.35 o 
   5   7  17      187.06      169.35     14.66 o 
   6   7  17      442.20      488.71     18.02 o 
   7   7  17      177.12      183.52     14.37 o 
   8   7  17      325.44      307.43     21.26 o 
   9   7  17      520.37      477.17     20.86 o 
  10   7  17      123.17      136.95     16.51 o 
  11   7  17      407.45      342.51     16.88 o 
  -9   8  17      386.89      238.29     23.35 o 
  -8   8  17       14.42       10.09     15.61 o 
  -7   8  17      155.90      159.09     19.19 o 
  -6   8  17       27.54       16.67     17.42 o 
  -5   8  17       76.44      100.19     13.34 o 
  -4   8  17        6.84        0.15     17.98 o 
  -3   8  17      561.25      556.26     28.23 o 
  -2   8  17      443.62      451.14     29.83 o 
  -1   8  17     1266.00     1370.24     52.52 o 
   0   8  17      510.46      467.35     13.98 o 
   1   8  17      215.80      201.17     16.66 o 
   2   8  17      833.91      833.27     26.52 o 
   3   8  17      188.97      184.33     15.07 o 
   4   8  17      147.92      171.76     23.09 o 
   5   8  17       17.10        6.98     15.96 o 
   6   8  17      302.55      258.80     20.33 o 
   7   8  17        1.90       26.48     13.62 o 
 -20   0  18      379.66      415.04     38.65 o 
 -19   0  18     1160.87     1182.38     72.13 o 
 -18   0  18     1515.77     1578.99     79.26 o 
 -17   0  18      360.75      422.78     31.07 o 
 -16   0  18     2372.01     2221.31     24.26 o 
 -15   0  18     1583.67     1620.01     26.56 o 
 -14   0  18     2939.48     2978.44     58.69 o 
 -13   0  18      909.15     1029.42     28.01 o 
 -12   0  18       48.61       36.65     38.10 o 
 -11   0  18      927.82     1112.06     24.38 o 
 -10   0  18      249.23      279.57     22.55 o 
  -9   0  18      413.84      493.86     28.38 o 
  -8   0  18        4.34       35.18     23.15 o 
  -7   0  18     1425.81     1455.21     49.12 o 
  -6   0  18       11.57       42.45     20.99 o 
  -5   0  18     3015.36     3178.36     38.99 o 
  -4   0  18     1792.28     2025.58     74.11 o 
  -3   0  18     7662.15     8083.45     74.61 o 
  -2   0  18     7172.46     7891.49    220.13 o 
  -1   0  18      611.21      679.66     66.64 o 
   0   0  18     6915.94     7644.41    285.69 o 
   1   0  18      395.11      411.50     40.78 o 
   2   0  18     4917.20     5220.26    283.10 o 
   3   0  18     1833.87     1989.90     43.50 o 
   4   0  18     1239.70     1247.04     94.61 o 
   5   0  18     2508.55     2728.73    122.66 o 
   6   0  18     1438.32     1484.86     71.69 o 
   7   0  18        6.71       -6.59     27.91 o 
   8   0  18     2161.79     2357.56    113.35 o 
   9   0  18     5182.85     5380.15     77.28 o 
  10   0  18     6169.25     6421.95    225.07 o 
  11   0  18      294.24      308.01     24.67 o 
  12   0  18      826.54      850.75     52.29 o 
  13   0  18     1007.76     1052.56     50.22 o 
  14   0  18      122.47      121.30     25.50 o 
  15   0  18      385.85      372.16     36.60 o 
  16   0  18      733.52      760.65     58.35 o 
 -20   1  18        1.56       46.39     17.70 o 
 -19   1  18      465.12      409.35     17.72 o 
 -18   1  18      115.85      163.20     32.28 o 
 -17   1  18        7.40        0.06     15.98 o 
 -16   1  18        9.57       -3.54     15.60 o 
 -15   1  18      768.64      658.21     15.19 o 
 -14   1  18       29.87       48.96     13.69 o 
 -13   1  18      336.95      315.14     16.90 o 
 -12   1  18      256.16      250.38     17.11 o 
 -11   1  18     1637.61     1578.34     21.23 o 
 -10   1  18       41.07       46.33     22.54 o 
  -9   1  18       10.23       32.51     14.69 o 
  -8   1  18     2999.07     3376.11     77.21 o 
  -7   1  18       32.12       22.33     29.03 o 
  -6   1  18      115.50       77.30     18.75 o 
  -5   1  18      348.35      379.95     31.39 o 
  -4   1  18       23.84       21.31     17.99 o 
  -3   1  18       66.48       48.09     21.51 o 
  -2   1  18     1851.24     2013.36     50.52 o 
  -1   1  18       48.87       61.14     22.38 o 
   0   1  18      319.64      350.20     20.30 o 
   1   1  18      229.91      304.72     22.15 o 
   2   1  18      348.53      366.50     23.39 o 
   3   1  18      707.67      689.36     20.44 o 
   4   1  18      571.21      632.72     19.94 o 
   5   1  18      836.94      860.63     22.24 o 
   6   1  18     2804.36     2864.18     67.73 o 
   7   1  18      459.89      450.87     20.71 o 
   8   1  18      367.22      379.20     20.15 o 
   9   1  18      420.00      441.42     18.24 o 
  10   1  18      545.46      558.35     17.71 o 
  11   1  18       41.72       31.60     15.89 o 
  12   1  18      948.92     1135.31    113.35 o 
  13   1  18       33.21       29.47     15.62 o 
  14   1  18      287.55      272.87     18.87 o 
  15   1  18      980.89     1022.97     55.79 o 
  16   1  18      193.60      187.90     28.31 o 
  17   1  18      839.44      881.22     65.43 o 
  18   1  18      118.78      123.54     38.30 o 
 -20   2  18      100.15       91.28     17.70 o 
 -19   2  18       40.55       57.89     16.65 o 
 -18   2  18      176.74      134.52     16.92 o 
 -17   2  18      245.23      283.71     19.15 o 
 -16   2  18     2462.27     2429.58     69.76 o 
 -15   2  18      687.28      628.67     17.10 o 
 -14   2  18      498.53      481.88     24.32 o 
 -13   2  18      463.86      445.23     15.78 o 
 -12   2  18       43.33       17.33     15.02 o 
 -11   2  18      185.60      209.26     14.73 o 
 -10   2  18     1731.51     1605.84     45.26 o 
  -9   2  18       22.17       25.29     14.73 o 
  -8   2  18       35.44       54.81     23.76 o 
  -7   2  18       38.86       -4.45     18.41 o 
  -6   2  18       12.53       45.39     18.01 o 
  -5   2  18     1458.27     1588.26     33.01 o 
  -4   2  18      202.65      167.78     19.20 o 
  -3   2  18      254.82      271.18     19.27 o 
  -2   2  18     1490.20     1638.83     69.20 o 
  -1   2  18      107.02      107.53     19.26 o 
   0   2  18     1142.18     1118.93     27.54 o 
   1   2  18      212.84      229.92     19.33 o 
   2   2  18        0.15      -20.88     20.88 o 
   3   2  18      165.01      218.81     20.99 o 
   4   2  18     1745.13     1848.33     61.79 o 
   5   2  18     1265.00     1357.61     49.27 o 
   6   2  18      116.52      118.38     20.00 o 
   7   2  18     1430.27     1435.06     35.24 o 
   8   2  18      523.73      513.16     16.76 o 
   9   2  18      163.83     6493.60   2662.70 o 
  10   2  18      514.61      527.42     18.31 o 
  11   2  18      716.09      732.18     21.20 o 
  12   2  18      318.38      294.11     16.16 o 
  13   2  18        0.77        8.97     17.20 o 
  14   2  18       18.57       19.90     23.25 o 
  15   2  18     1490.58     1528.85    119.42 o 
  16   2  18       58.36       55.74     25.99 o 
  17   2  18       23.58       14.11     24.55 o 
  18   2  18       94.33       80.65     26.76 o 
 -19   3  18      389.77      380.19     20.70 o 
 -18   3  18      150.20      119.60     18.28 o 
 -17   3  18      988.85      900.53     52.61 o 
 -16   3  18        3.73      -17.81     17.81 o 
 -15   3  18     1807.43     1785.56    102.24 o 
 -14   3  18       23.78       16.86     13.13 o 
 -13   3  18     1037.45      994.10     27.78 o 
 -12   3  18      639.82      660.60     24.70 o 
 -11   3  18     1508.46     1626.67     21.31 o 
 -10   3  18      259.26      280.99     21.87 o 
  -9   3  18      538.35      591.29     17.62 o 
  -8   3  18       91.18       72.40     23.13 o 
  -7   3  18     1721.72     1836.36     55.96 o 
  -6   3  18      236.80      235.92     22.48 o 
  -5   3  18     1765.64     1955.26     54.53 o 
  -4   3  18     3548.97     3747.52    100.65 o 
  -3   3  18     1148.25     1084.32     46.41 o 
  -2   3  18     1254.25     1312.76     47.76 o 
  -1   3  18      107.74      140.55     20.35 o 
   0   3  18      132.16      162.71     16.61 o 
   1   3  18       94.54      135.89     16.50 o 
   2   3  18     2775.37     2973.64    111.03 o 
   3   3  18      838.05      873.21     22.39 o 
   4   3  18     5251.03     5655.10    179.96 o 
   5   3  18     1180.38     1258.16     50.91 o 
   6   3  18     6435.19     6721.71    156.43 o 
   7   3  18     1755.40     1718.40     56.86 o 
   8   3  18     4168.88     4235.17     97.13 o 
   9   3  18      106.48      105.55     17.65 o 
  10   3  18     2693.01     2705.11    119.90 o 
  11   3  18     1432.51     1448.26     68.32 o 
  12   3  18      177.56      193.30     16.03 o 
  13   3  18     1052.01     1062.28     68.95 o 
  14   3  18      355.03      417.53     29.15 o 
  15   3  18      611.21      628.82     39.12 o 
  16   3  18      172.77      148.29     24.54 o 
  17   3  18      856.86      824.65     49.96 o 
 -18   4  18      323.60      287.09     33.08 o 
 -17   4  18      414.99      363.17     22.05 o 
 -16   4  18       13.41       -6.55     20.20 o 
 -15   4  18      116.58       95.28     48.21 o 
 -14   4  18      137.61      120.28     19.00 o 
 -13   4  18       37.95       63.82     17.09 o 
 -12   4  18      458.68      396.55     15.82 o 
 -11   4  18      455.44      415.90     15.59 o 
 -10   4  18      548.80      556.94     15.80 o 
  -9   4  18     1096.73     1160.90     24.31 o 
  -8   4  18       41.32       46.21     21.87 o 
  -7   4  18        4.89      -15.35     15.35 o 
  -6   4  18     2372.24     2324.66     25.62 o 
  -5   4  18      113.07      129.47     27.02 o 
  -4   4  18      184.43      266.67     20.32 o 
  -3   4  18      131.18      156.52     19.23 o 
  -2   4  18        0.25       -3.89     17.11 o 
  -1   4  18       11.48       13.68     17.26 o 
   0   4  18        8.37       24.03     15.79 o 
   1   4  18       91.16       62.63     17.44 o 
   2   4  18     1643.98     1662.96     35.24 o 
   3   4  18        2.36      -17.82     17.82 o 
   4   4  18       10.13     -234.98    238.15 o 
   5   4  18        8.35       23.91     14.04 o 
   6   4  18      140.45      153.44     15.21 o 
   7   4  18      120.93       86.92     16.16 o 
   8   4  18        1.16       10.99     13.47 o 
   9   4  18      132.07      140.28     13.43 o 
  10   4  18      222.11      222.43     12.63 o 
  11   4  18      279.04      268.71     15.27 o 
  12   4  18      736.10      808.03     30.24 o 
  13   4  18       37.14       29.18     23.04 o 
  14   4  18      419.93      450.56     24.17 o 
  15   4  18      470.98      521.06     27.65 o 
  16   4  18      292.93      288.45     37.89 o 
 -16   5  18       47.21       83.81     16.09 o 
 -15   5  18      357.81      356.24     54.64 o 
 -14   5  18      461.10      394.48     22.52 o 
 -13   5  18     1300.67     1345.04     19.75 o 
 -12   5  18      136.36       98.47     21.27 o 
 -11   5  18      826.56      854.41     40.61 o 
 -10   5  18       11.84       -2.00     14.40 o 
  -9   5  18      594.07      589.93     14.64 o 
  -8   5  18     1256.24     1226.11     30.10 o 
  -7   5  18     2440.88     2439.87     28.59 o 
  -6   5  18     2010.97     1967.99     21.29 o 
  -5   5  18      793.66      754.87     17.84 o 
  -4   5  18      416.05      430.20     19.76 o 
  -3   5  18        1.19       12.37     14.91 o 
  -2   5  18     1690.05     1774.67     24.59 o 
  -1   5  18       31.47       17.45     12.75 o 
   0   5  18      593.93      635.21     16.00 o 
   1   5  18        9.34       -8.95     14.90 o 
   2   5  18      840.15      879.21     23.00 o 
   3   5  18      154.54      146.32     12.16 o 
   4   5  18      853.15      886.42     35.76 o 
   5   5  18       38.21       16.19     14.61 o 
   6   5  18      737.09      727.64     26.73 o 
   7   5  18      567.20      554.88     16.51 o 
   8   5  18      297.22      313.70     15.76 o 
   9   5  18      499.77      463.14     17.18 o 
  10   5  18      645.18      696.54     19.18 o 
  11   5  18       51.09       51.84     17.44 o 
  12   5  18       36.56       17.36     18.78 o 
  13   5  18      255.30      265.54     23.81 o 
  14   5  18      439.12      398.65     31.15 o 
  15   5  18      309.93      268.95     26.07 o 
 -14   6  18      286.28      202.67     31.85 o 
 -13   6  18      320.24      288.82     25.45 o 
 -12   6  18     1133.28     1180.17     25.59 o 
 -11   6  18      924.44      855.76     36.74 o 
 -10   6  18      249.51      323.38     37.72 o 
  -9   6  18      841.73      866.20     20.22 o 
  -8   6  18        5.79        0.00     18.58 o 
  -7   6  18     1975.83     1896.58     66.25 o 
  -6   6  18       99.66       74.88     14.11 o 
  -5   6  18      808.86      813.74     18.94 o 
  -4   6  18      220.72      245.23     11.81 o 
  -3   6  18      458.99      424.58     12.92 o 
  -2   6  18      326.77      293.94     15.85 o 
  -1   6  18     1611.02     1581.97     19.85 o 
   0   6  18      169.77      142.95     11.32 o 
   1   6  18     2967.46     2984.65     63.22 o 
   2   6  18     1240.54     1218.71     35.77 o 
   3   6  18      268.38      236.17     19.30 o 
   4   6  18     2194.31     2094.60     78.44 o 
   5   6  18      107.36       88.21     13.09 o 
   6   6  18      824.31      749.88     42.07 o 
   7   6  18      220.77      214.73     25.49 o 
   8   6  18        6.57        4.75     16.93 o 
   9   6  18      640.50      635.89     31.85 o 
  10   6  18       38.57       29.20     15.25 o 
  11   6  18      233.51      238.33     18.27 o 
  12   6  18      258.39      256.44     23.76 o 
  13   6  18        1.91      -19.49     21.52 o 
 -11   7  18       38.16       29.59     12.39 o 
 -10   7  18      239.00      221.54     13.77 o 
  -9   7  18      207.31      192.99     12.51 o 
  -8   7  18      134.97      109.09     14.41 o 
  -7   7  18      265.60      266.44     15.68 o 
  -6   7  18        5.08       -6.55     18.05 o 
  -5   7  18      294.34      290.03     31.71 o 
  -4   7  18        9.62        1.49     15.27 o 
  -3   7  18       19.80       11.92     15.37 o 
  -2   7  18      333.33      315.60     17.06 o 
  -1   7  18       22.07       24.97     13.51 o 
   0   7  18      528.40      515.60     23.35 o 
   1   7  18        0.14       -7.52     12.77 o 
   2   7  18      213.27      194.21     14.05 o 
   3   7  18      317.82      302.89     13.99 o 
   4   7  18        0.57       15.29     16.32 o 
   5   7  18      360.74      391.31     21.86 o 
   6   7  18       77.92       83.54     16.16 o 
   7   7  18       88.16       65.32     16.56 o 
   8   7  18      253.87      223.81     19.34 o 
   9   7  18        9.49       -0.23     15.74 o 
  10   7  18      152.84      149.76     15.52 o 
  -7   8  18      689.32      492.25     41.64 o 
  -6   8  18      183.67      160.34     12.51 o 
  -5   8  18        8.69        2.20     15.79 o 
  -4   8  18      200.90      174.50     17.90 o 
  -3   8  18       40.98        5.03     14.86 o 
  -2   8  18      274.10      236.06     21.87 o 
  -1   8  18      208.35      187.89     17.64 o 
   0   8  18      218.84      235.46     16.43 o 
   1   8  18      932.29      870.62     42.19 o 
   2   8  18       25.77       27.75     13.79 o 
   3   8  18     1055.33     1003.39     43.28 o 
   4   8  18        0.75       -6.50     12.72 o 
   5   8  18      108.21      106.44     14.49 o 
 -19   1  19       81.44      110.66     16.51 o 
 -18   1  19      670.97      662.21     39.79 o 
 -17   1  19      188.94      200.61     19.54 o 
 -16   1  19     1709.11     1923.89     41.92 o 
 -15   1  19     1174.66     1180.63     24.24 o 
 -14   1  19      297.19      307.73     15.40 o 
 -13   1  19     1940.86     1933.69     24.94 o 
 -12   1  19        2.32       19.81     16.10 o 
 -11   1  19      841.02      816.46     17.90 o 
 -10   1  19      652.98      633.93     22.69 o 
  -9   1  19      276.09      304.21     28.94 o 
  -8   1  19      147.41      159.55     19.45 o 
  -7   1  19       25.99       18.44     17.53 o 
  -6   1  19      335.26      348.52     18.06 o 
  -5   1  19     1347.01     1404.67     41.58 o 
  -4   1  19        9.97       -3.41     20.42 o 
  -3   1  19     6431.73     7159.11    216.63 o 
  -2   1  19      161.24      241.70     16.16 o 
  -1   1  19     1866.81     1993.22     70.86 o 
   0   1  19      610.55      607.95     23.03 o 
   1   1  19        6.83      -11.54     20.25 o 
   2   1  19       35.29       41.86     17.91 o 
   3   1  19       11.36        7.20     17.69 o 
   4   1  19      123.54      119.03     18.00 o 
   5   1  19     1866.58     1993.60     55.93 o 
   6   1  19       16.82       28.36     19.51 o 
   7   1  19      844.08    12032.23   5654.14 o 
   8   1  19        6.12      -17.83     18.84 o 
   9   1  19        3.53       -6.46     16.15 o 
  10   1  19        5.57       18.38     16.41 o 
  11   1  19     1490.47     1442.43     32.33 o 
  12   1  19        4.19        6.28     16.09 o 
  13   1  19      130.92      123.74     15.65 o 
  14   1  19      209.18      229.44     19.77 o 
  15   1  19        3.83       -1.71     27.02 o 
  16   1  19      369.53      401.06     29.74 o 
  17   1  19       24.77       35.36     28.75 o 
  18   1  19      598.50      523.08     42.40 o 
 -19   2  19     1446.05     1355.00     46.79 o 
 -18   2  19       39.67       24.04     20.32 o 
 -17   2  19     1781.48     1933.12     71.46 o 
 -16   2  19        4.35       13.35     19.30 o 
 -15   2  19     1594.89     1573.01     32.85 o 
 -14   2  19       44.79       32.34     15.70 o 
 -13   2  19     1820.17     1807.58     21.41 o 
 -12   2  19      255.17      259.76     23.45 o 
 -11   2  19      294.45      309.10     14.19 o 
 -10   2  19     1352.52     1282.50     39.44 o 
  -9   2  19      296.11      334.41     17.35 o 
  -8   2  19     3761.95     3943.92     96.13 o 
  -7   2  19       95.21       77.90     14.89 o 
  -6   2  19     5800.73     6051.35    165.90 o 
  -5   2  19     2211.90     2401.95     69.42 o 
  -4   2  19     3360.77     3365.15     68.89 o 
  -3   2  19     3328.70     3305.10    120.15 o 
  -2   2  19     4144.16     4315.75    113.88 o 
  -1   2  19      121.85      155.35     23.52 o 
   0   2  19     1018.51     1182.64     42.37 o 
   1   2  19      889.22      828.73     28.31 o 
   2   2  19     1475.07     1637.49     58.73 o 
   3   2  19       20.16       23.04     16.16 o 
   4   2  19     2063.75     2150.09     62.60 o 
   5   2  19      447.91      520.77     34.73 o 
   6   2  19     2158.49     2279.17     64.04 o 
   7   2  19      197.79      252.57     20.37 o 
   8   2  19      215.24      248.20     17.79 o 
   9   2  19     2230.67     2320.37     73.74 o 
  10   2  19       93.80       98.87     13.64 o 
  11   2  19      481.04      509.74     17.42 o 
  12   2  19      115.94      134.19     15.13 o 
  13   2  19     1391.48     1340.18     65.87 o 
  14   2  19      109.21       90.73     30.72 o 
  15   2  19      595.07      588.70     35.26 o 
  16   2  19      454.64      454.04     40.95 o 
  17   2  19      433.83      425.37     28.36 o 
 -18   3  19        6.14       12.46     17.74 o 
 -17   3  19       79.29       61.54     34.18 o 
 -16   3  19      415.73      453.00     47.44 o 
 -15   3  19      324.12      336.81     21.30 o 
 -14   3  19      666.83      682.21     31.66 o 
 -13   3  19      481.97      460.38     22.18 o 
 -12   3  19       38.79       57.64     14.20 o 
 -11   3  19       18.61       23.82     16.34 o 
 -10   3  19        4.44        2.76     18.02 o 
  -9   3  19      678.12      661.27     21.94 o 
  -8   3  19      220.21      232.78     18.81 o 
  -7   3  19      248.72      235.50     13.77 o 
  -6   3  19     1854.63     1799.24     31.35 o 
  -5   3  19     1263.98     1325.90     29.52 o 
  -4   3  19      372.76      420.61     17.87 o 
  -3   3  19      136.55      195.93     16.31 o 
  -2   3  19      976.25     1057.02     44.59 o 
  -1   3  19      618.51      589.95     24.15 o 
   0   3  19      250.31      268.67     27.97 o 
   1   3  19       76.89       99.96     15.73 o 
   2   3  19      115.73      133.23     17.42 o 
   3   3  19      228.84      257.03     20.73 o 
   4   3  19      773.27    12157.69   5768.17 o 
   5   3  19       73.81       63.73     17.29 o 
   6   3  19      213.01      245.18     15.99 o 
   7   3  19       12.16       -3.29     16.27 o 
   8   3  19     1008.49     1056.40     43.06 o 
   9   3  19      234.95      253.40     16.79 o 
  10   3  19       99.83      108.93     16.76 o 
  11   3  19       34.56       28.16     15.93 o 
  12   3  19       21.79       19.94     17.07 o 
  13   3  19       71.79       63.46     19.75 o 
  14   3  19       78.41       50.49     23.10 o 
  15   3  19      351.10      313.92     25.17 o 
  16   3  19      181.40      150.78     22.90 o 
 -17   4  19     1127.87      939.66     30.18 o 
 -16   4  19       17.63       -9.51     16.30 o 
 -15   4  19     1512.85     1530.20     75.40 o 
 -14   4  19       32.28       22.02     20.55 o 
 -13   4  19      425.85      444.08     33.04 o 
 -12   4  19       13.54       16.11     16.37 o 
 -11   4  19      359.06      345.13     28.40 o 
 -10   4  19      296.21      310.89     14.06 o 
  -9   4  19        7.29      -15.74     15.93 o 
  -8   4  19     2037.84     2175.82     47.32 o 
  -7   4  19      626.32      586.55     22.32 o 
  -6   4  19     5185.08     5004.83    124.98 o 
  -5   4  19      649.67      594.25     35.09 o 
  -4   4  19     3664.31     3698.06     83.67 o 
  -3   4  19        1.80      -16.96     17.01 o 
  -2   4  19     2133.92     2290.59     43.65 o 
  -1   4  19      608.60      592.21     19.86 o 
   0   4  19      952.35     1032.60     34.92 o 
   1   4  19      152.61      143.90     18.89 o 
   2   4  19      751.52      773.66     35.14 o 
   3   4  19      759.98      786.06     23.15 o 
   4   4  19     4081.84     4198.88    117.38 o 
   5   4  19      792.77      809.69     21.75 o 
   6   4  19     2676.42     2701.71     59.19 o 
   7   4  19     1343.47     1390.05     34.98 o 
   8   4  19      642.60      598.19     25.30 o 
   9   4  19     1521.23     1567.52     71.63 o 
  10   4  19        1.62       18.54     12.85 o 
  11   4  19      584.76      597.97     37.98 o 
  12   4  19       30.61       17.13     18.50 o 
  13   4  19     1358.12     1241.97     70.90 o 
  14   4  19        3.58        7.85     22.35 o 
  15   4  19     1570.31     1515.78    133.11 o 
 -15   5  19       91.08       37.12     16.15 o 
 -14   5  19        1.43       -2.83     15.92 o 
 -13   5  19      142.82      130.38     25.38 o 
 -12   5  19      113.52      111.07     18.44 o 
 -11   5  19     1008.98     1090.68     20.45 o 
 -10   5  19        4.57       -9.71     20.24 o 
  -9   5  19     1555.18     1548.87    103.24 o 
  -8   5  19      293.43      285.83     13.93 o 
  -7   5  19     1113.44     1123.49     55.16 o 
  -6   5  19      543.72      563.03     19.39 o 
  -5   5  19      264.59      236.05     18.75 o 
  -4   5  19      331.44      300.55     22.29 o 
  -3   5  19      129.35      145.37     14.72 o 
  -2   5  19      147.61      144.25     16.36 o 
  -1   5  19       90.55       93.56     15.89 o 
   0   5  19      190.70      222.29     16.01 o 
   1   5  19      227.35      227.50     13.53 o 
   2   5  19     1435.86     1448.75     38.30 o 
   3   5  19      115.49      159.07     15.86 o 
   4   5  19     1518.11     1666.13     52.12 o 
   5   5  19       11.31      -14.20     14.20 o 
   6   5  19       11.83       36.56     11.91 o 
   7   5  19      239.52      254.94     18.62 o 
   8   5  19      203.65      244.64     20.63 o 
   9   5  19      102.60      106.13     16.54 o 
  10   5  19        3.24      -15.55     15.55 o 
  11   5  19        3.34        6.04     15.49 o 
  12   5  19      200.40      229.27     18.36 o 
  13   5  19      219.83      196.71     19.87 o 
  14   5  19      371.65      275.95     26.73 o 
 -13   6  19       95.83       92.57     15.96 o 
 -12   6  19      540.94      567.15     40.58 o 
 -11   6  19      100.08       98.31     17.91 o 
 -10   6  19       37.69       55.20     21.94 o 
  -9   6  19       53.37       61.36     16.59 o 
  -8   6  19        1.83      -20.81     21.31 o 
  -7   6  19        8.66        6.01     20.60 o 
  -6   6  19      506.28      513.16     17.61 o 
  -5   6  19      101.97      118.46     15.80 o 
  -4   6  19       19.64       16.08     21.98 o 
  -3   6  19      192.75      181.64     13.02 o 
  -2   6  19       38.11       14.30     11.64 o 
  -1   6  19      278.54      248.65     34.41 o 
   0   6  19        7.91       -5.33     13.82 o 
   1   6  19       81.38       71.56     14.18 o 
   2   6  19       13.87      -10.60     11.95 o 
   3   6  19       11.25       -1.88     15.62 o 
   4   6  19       11.54        2.07     16.90 o 
   5   6  19      492.82      503.76     17.96 o 
   6   6  19       13.35       17.17     16.91 o 
   7   6  19      181.13      159.66     18.08 o 
   8   6  19       71.66       94.00     13.80 o 
   9   6  19        0.38       13.49     14.79 o 
  10   6  19       12.51       19.15     16.78 o 
  11   6  19        0.24       -0.09     16.59 o 
 -10   7  19       58.78       48.85     16.01 o 
  -9   7  19      861.99      759.14     17.09 o 
  -8   7  19       38.50       11.58     15.11 o 
  -7   7  19     1206.94     1033.97     27.74 o 
  -6   7  19      210.98      207.26     18.73 o 
  -5   7  19       71.25       45.77     12.66 o 
  -4   7  19      159.01      156.42     12.97 o 
  -3   7  19       52.54       57.34     16.99 o 
  -2   7  19       52.85       15.58     20.31 o 
  -1   7  19      321.26      376.33     22.28 o 
   0   7  19       58.78       75.01     13.28 o 
   1   7  19      694.39      612.69     41.76 o 
   2   7  19       68.47       70.42     13.34 o 
   3   7  19       80.79       68.93     16.34 o 
   4   7  19      134.99      123.35     14.97 o 
   5   7  19       16.39       11.31     12.96 o 
   6   7  19      965.94      937.19     54.16 o 
   7   7  19       56.56       38.64     15.75 o 
   8   7  19       61.71       41.92     14.61 o 
  -2   8  19      869.69      654.74     28.47 o 
  -1   8  19        7.71       -4.93     14.70 o 
   0   8  19     1248.08     1046.43     40.84 o 
 -19   0  20       19.11      -12.32     50.01 o 
 -18   0  20      521.65      534.30     47.21 o 
 -17   0  20      429.54      363.10     29.87 o 
 -16   0  20      216.97      204.07     52.99 o 
 -15   0  20     3030.21     3185.99    110.27 o 
 -14   0  20       16.19       42.46     42.82 o 
 -13   0  20     2212.70     2052.70     85.78 o 
 -12   0  20      464.30      463.79     19.08 o 
 -11   0  20      955.97     1064.46     27.49 o 
 -10   0  20     1153.12     1289.31     87.44 o 
  -9   0  20      214.17      251.70     21.66 o 
  -8   0  20       78.11       78.38     45.11 o 
  -7   0  20     1533.91     1718.69     69.45 o 
  -6   0  20     1532.16     1713.13     88.07 o 
  -5   0  20        9.99       -8.07     27.36 o 
  -4   0  20      159.88      233.37     56.45 o 
  -3   0  20     1414.44     1438.54     23.32 o 
  -2   0  20        3.24      -14.14     58.38 o 
  -1   0  20      476.19      524.48     56.57 o 
   0   0  20     2915.80     3137.82    172.05 o 
   1   0  20     1226.35     1144.58     92.38 o 
   2   0  20     2856.27     2839.80    175.54 o 
   3   0  20       58.59      129.38     27.85 o 
   4   0  20      738.85      867.72     83.90 o 
   5   0  20     3951.00     3987.08    258.28 o 
   6   0  20     1388.36     1222.34    341.14 o 
   7   0  20     1049.04     1046.63     29.44 o 
   8   0  20     1588.92     1657.66     37.83 o 
   9   0  20        7.17       12.86     25.26 o 
  10   0  20      484.26      405.27     24.32 o 
  11   0  20     1616.59     1509.25     85.24 o 
  12   0  20       66.00       50.50     19.12 o 
  13   0  20      584.40      577.01     32.83 o 
  14   0  20      563.08      500.88     41.59 o 
  15   0  20      465.66      412.00     30.10 o 
  16   0  20     2448.72     2342.55    235.59 o 
 -18   1  20        4.84       14.04     19.52 o 
 -17   1  20     1127.17     1168.34     84.87 o 
 -16   1  20      254.39      263.71     21.86 o 
 -15   1  20       82.37       99.01     17.09 o 
 -14   1  20      159.12      162.89     13.40 o 
 -13   1  20      154.50      168.31     14.30 o 
 -12   1  20      222.54      239.81     17.81 o 
 -11   1  20       18.07       -5.05     17.89 o 
 -10   1  20      581.07      588.86     39.32 o 
  -9   1  20      552.68      535.10     26.99 o 
  -8   1  20        4.10      -16.56     16.56 o 
  -7   1  20      469.28      452.17     19.04 o 
  -6   1  20     1741.06     1811.23     71.68 o 
  -5   1  20       35.98       21.08     17.57 o 
  -4   1  20     5224.12     5501.78    180.01 o 
  -3   1  20        5.47      -18.07     18.07 o 
  -2   1  20     3337.02     3438.30    110.02 o 
  -1   1  20        2.91        4.82     17.54 o 
   0   1  20      602.36      703.43     25.75 o 
   1   1  20     2656.37     2877.02     76.80 o 
   2   1  20        8.50       34.28     19.48 o 
   3   1  20     1730.18     1729.08     83.85 o 
   4   1  20      197.90      205.86     19.58 o 
   5   1  20     2746.64     8355.58   3805.71 o 
   6   1  20      125.73      137.66     19.71 o 
   7   1  20      523.83      532.78     19.52 o 
   8   1  20       41.24       40.07     18.12 o 
   9   1  20     1471.80     1439.37     57.53 o 
  10   1  20       20.88       24.72     16.06 o 
  11   1  20     1959.43     1845.73     69.20 o 
  12   1  20      103.65       89.81     15.34 o 
  13   1  20       26.22       32.58     17.73 o 
  14   1  20      331.12      315.34     20.14 o 
  15   1  20      389.90      351.98     21.58 o 
  16   1  20       54.85       42.36     26.77 o 
 -18   2  20      120.07       54.20     19.00 o 
 -17   2  20       10.06       13.39     27.45 o 
 -16   2  20      147.25      147.71     30.30 o 
 -15   2  20      267.46      252.65     27.49 o 
 -14   2  20      113.52      127.81     17.53 o 
 -13   2  20     1389.74     1384.66     32.12 o 
 -12   2  20       48.35       64.38     14.30 o 
 -11   2  20       33.29       30.84     15.90 o 
 -10   2  20      172.83      162.34     16.26 o 
  -9   2  20       17.06       40.37     22.15 o 
  -8   2  20      157.76      139.94     15.06 o 
  -7   2  20       21.99       21.25     15.04 o 
  -6   2  20       40.43       25.42     19.35 o 
  -5   2  20     1374.36     1459.24     33.28 o 
  -4   2  20       79.45       31.39     15.65 o 
  -3   2  20      459.98      553.89     18.13 o 
  -2   2  20      465.36      426.15     18.01 o 
  -1   2  20      118.97      107.63     16.00 o 
   0   2  20      828.80      839.57     22.20 o 
   1   2  20      459.71      532.95     20.09 o 
   2   2  20      345.45      367.23     17.54 o 
   3   2  20      217.91      212.94     19.28 o 
   4   2  20      358.75      334.81     37.22 o 
   5   2  20     1124.99     1198.89     31.53 o 
   6   2  20      282.08      306.83     19.06 o 
   7   2  20     1249.57     1283.82     34.30 o 
   8   2  20       98.74      130.56     16.57 o 
   9   2  20        9.02       -1.65     16.54 o 
  10   2  20        4.15        3.28     15.12 o 
  11   2  20      245.24      251.31     16.56 o 
  12   2  20       66.03       39.06     17.94 o 
  13   2  20      141.30      126.47     20.45 o 
  14   2  20      268.97      272.99     26.12 o 
  15   2  20       69.54       73.29     23.73 o 
  16   2  20      344.11      325.09     34.26 o 
 -17   3  20     2038.43     1960.89     50.73 o 
 -16   3  20      162.44      170.77     15.65 o 
 -15   3  20     1599.17     1713.97     30.41 o 
 -14   3  20      811.61      735.17     25.52 o 
 -13   3  20      991.09      980.34     19.06 o 
 -12   3  20     1567.59     1485.04     41.93 o 
 -11   3  20      124.09      121.12     15.74 o 
 -10   3  20     1893.61     2023.84     76.67 o 
  -9   3  20       40.64       63.34     13.59 o 
  -8   3  20     3340.15     3700.03     57.80 o 
  -7   3  20      650.92      611.02     23.05 o 
  -6   3  20     3231.30     3388.40     69.94 o 
  -5   3  20        0.80       -5.29     16.81 o 
  -4   3  20     2490.09     2697.55     83.00 o 
  -3   3  20        3.23        5.29     18.45 o 
  -2   3  20     1487.21     1515.90     41.37 o 
  -1   3  20      365.05      423.93     30.77 o 
   0   3  20      720.28      797.86     20.13 o 
   1   3  20     1074.04     1144.30     23.11 o 
   2   3  20       10.34        7.69     16.61 o 
   3   3  20     1559.90     1584.89     38.33 o 
   4   3  20      292.16      340.64     19.18 o 
   5   3  20     2073.27     2201.12     64.37 o 
   6   3  20      551.05      535.50     20.01 o 
   7   3  20     2886.66     2913.43     98.81 o 
   8   3  20     1004.99     1002.02     36.14 o 
   9   3  20     2781.94     2749.72    106.30 o 
  10   3  20        5.36      -12.64     16.00 o 
  11   3  20     2602.36     2682.29    124.60 o 
  12   3  20       88.17       98.85     18.17 o 
  13   3  20     1173.74     1176.64     52.02 o 
  14   3  20       54.54       65.19     23.87 o 
  15   3  20     2036.07     1852.61    179.21 o 
 -16   4  20       27.37       24.33     24.73 o 
 -15   4  20      376.41      335.04     17.07 o 
 -14   4  20       42.62       36.63     23.15 o 
 -13   4  20      209.36      194.66     18.74 o 
 -12   4  20      121.00      122.49     18.89 o 
 -11   4  20      504.95      515.11     26.30 o 
 -10   4  20       15.01       40.70     12.95 o 
  -9   4  20     1243.96     1137.32     36.21 o 
  -8   4  20       37.01       24.91     24.24 o 
  -7   4  20      208.95      197.96     24.93 o 
  -6   4  20      460.40      486.60     23.59 o 
  -5   4  20     1039.95     1053.01     20.60 o 
  -4   4  20      548.11      552.83     21.59 o 
  -3   4  20     1303.75     1345.51     53.61 o 
  -2   4  20      698.23      724.58     45.03 o 
  -1   4  20      255.44      248.66     16.78 o 
   0   4  20      169.80      185.23     18.43 o 
   1   4  20      108.12      149.78     18.14 o 
   2   4  20      341.72      335.49     14.02 o 
   3   4  20      214.95      216.79     13.90 o 
   4   4  20       33.64       28.95     13.16 o 
   5   4  20      468.55      492.21     27.60 o 
   6   4  20        3.63       -5.42     14.27 o 
   7   4  20       50.26       69.22     15.16 o 
   8   4  20      900.37      850.41     40.96 o 
   9   4  20        5.63      -14.19     15.86 o 
  10   4  20       93.93       99.97     17.72 o 
  11   4  20      132.71      138.35     17.86 o 
  12   4  20      297.90      270.12     18.82 o 
  13   4  20      150.99      144.76     22.84 o 
  14   4  20       75.49       67.64     22.06 o 
 -14   5  20      260.94      241.97     25.44 o 
 -13   5  20       48.85       47.82     19.85 o 
 -12   5  20      171.95      192.35     25.54 o 
 -11   5  20       41.55       42.06     16.51 o 
 -10   5  20      479.59      496.49     32.45 o 
  -9   5  20      213.00      260.90     16.14 o 
  -8   5  20      431.52      425.34     27.63 o 
  -7   5  20       60.53       37.07     20.56 o 
  -6   5  20     1367.71     1465.03     42.20 o 
  -5   5  20      155.68      138.43     17.31 o 
  -4   5  20     1988.23     1946.03     39.09 o 
  -3   5  20      503.18      463.75     16.84 o 
  -2   5  20      494.51      520.90     20.41 o 
  -1   5  20      259.09      215.18     17.25 o 
   0   5  20      453.93      386.47     18.90 o 
   1   5  20       27.74       10.36     15.28 o 
   2   5  20      275.01      217.66     14.41 o 
   3   5  20      790.64      737.01     38.66 o 
   4   5  20      116.13      115.16     15.34 o 
   5   5  20     2382.20     2351.08    147.38 o 
   6   5  20      239.12      266.38     20.07 o 
   7   5  20     1918.71     1937.68     68.26 o 
   8   5  20       40.25       37.89     15.69 o 
   9   5  20      661.08      716.85     29.50 o 
  10   5  20        1.72       10.70     16.79 o 
  11   5  20        3.20       -0.42     16.60 o 
  12   5  20       39.09       46.93     17.45 o 
 -12   6  20        4.84       24.97     17.32 o 
 -11   6  20      136.62       92.63     16.15 o 
 -10   6  20       11.62       19.48     31.39 o 
  -9   6  20     2197.70     2042.73     64.72 o 
  -8   6  20      241.80      215.74     22.96 o 
  -7   6  20     1508.39     1374.61     28.73 o 
  -6   6  20       55.24       86.87     30.40 o 
  -5   6  20       19.19       55.01     17.92 o 
  -4   6  20        3.63       20.14     16.58 o 
  -3   6  20       11.98       31.00     16.56 o 
  -2   6  20        2.39       40.72     16.49 o 
  -1   6  20      295.44      343.35     15.76 o 
   0   6  20        2.80        5.47     18.09 o 
   1   6  20      224.13      254.55     23.21 o 
   2   6  20     1108.03     1142.14     34.20 o 
   3   6  20      161.68      150.72     15.84 o 
   4   6  20     2041.68     2007.46     66.82 o 
   5   6  20      592.09      559.86     24.95 o 
   6   6  20      630.64      572.36     36.72 o 
   7   6  20       29.48       37.97     16.00 o 
   8   6  20      122.24      130.10     16.65 o 
   9   6  20      243.27      213.19     22.69 o 
  10   6  20       71.27       55.23     13.57 o 
  -8   7  20     1060.41      859.17     34.58 o 
  -7   7  20        0.53        3.49     19.63 o 
  -6   7  20       71.06       58.98     18.35 o 
  -5   7  20       81.81       70.35     15.36 o 
  -4   7  20      110.09      113.16     15.18 o 
  -3   7  20       13.40        2.68     14.04 o 
  -2   7  20      445.89      436.91     27.45 o 
  -1   7  20       58.03       55.01     17.14 o 
   0   7  20      435.03      408.44     15.70 o 
   1   7  20      596.07      532.67     25.21 o 
   2   7  20       83.53       81.25     15.04 o 
   3   7  20     1187.29      999.55     54.41 o 
   4   7  20        9.37        5.06     13.91 o 
   5   7  20      410.71      357.81     19.31 o 
   6   7  20        0.01       27.18     15.39 o 
 -17   1  21      163.48       97.61     34.48 o 
 -16   1  21      292.34      266.31     23.11 o 
 -15   1  21      698.78      722.20     30.97 o 
 -14   1  21       37.29        0.82     16.98 o 
 -13   1  21      362.48      413.15     29.69 o 
 -12   1  21      187.23      183.01     14.47 o 
 -11   1  21      269.93      213.53     14.54 o 
 -10   1  21      312.94      295.53     19.38 o 
  -9   1  21       89.55       72.66     17.81 o 
  -8   1  21       19.67       31.17     15.95 o 
  -7   1  21      920.45      931.49     42.63 o 
  -6   1  21      239.48      248.05     14.48 o 
  -5   1  21     1186.51     1182.77     58.46 o 
  -4   1  21       13.22       21.68     16.78 o 
  -3   1  21      245.74      301.37     17.21 o 
  -2   1  21      477.81      583.99     22.91 o 
  -1   1  21        4.44      -18.77     18.77 o 
   0   1  21      251.19      299.10     28.32 o 
   1   1  21       11.46       17.01     15.13 o 
   2   1  21      202.12      188.41     15.48 o 
   3   1  21      113.75      125.71     18.85 o 
   4   1  21       11.94       14.77     18.35 o 
   5   1  21     1496.35     1562.99     64.33 o 
   6   1  21      128.86      161.21     18.54 o 
   7   1  21     1337.47     1351.55     34.22 o 
   8   1  21      326.47      338.16     19.16 o 
   9   1  21       75.71       68.31     15.30 o 
  10   1  21       45.30       49.14     15.50 o 
  11   1  21       52.95       40.03     17.12 o 
  12   1  21      324.47      285.23     18.14 o 
  13   1  21      271.42      255.82     18.44 o 
  14   1  21       10.05        4.77     18.90 o 
  15   1  21        2.55        3.09     20.58 o 
 -17   2  21     1228.45     1058.52     35.42 o 
 -16   2  21      585.87      577.20     28.88 o 
 -15   2  21      423.32      422.12     21.87 o 
 -14   2  21     1526.65     1423.58     27.46 o 
 -13   2  21       43.24       39.13     16.30 o 
 -12   2  21     1555.42     1580.89     49.69 o 
 -11   2  21        2.72       11.38     18.91 o 
 -10   2  21     1698.39     1708.63     55.41 o 
  -9   2  21        9.01       20.34     18.23 o 
  -8   2  21     1747.55     1826.30     29.06 o 
  -7   2  21        3.12       -3.33     16.12 o 
  -6   2  21      701.06      744.11     39.09 o 
  -5   2  21     1626.33     1636.34     77.33 o 
  -4   2  21     2133.55     2120.39     67.63 o 
  -3   2  21      384.88      395.82     15.86 o 
  -2   2  21      603.79      641.57     29.74 o 
  -1   2  21      639.22      785.34     34.48 o 
   0   2  21     1538.17     1682.18     64.72 o 
   1   2  21     2531.54     2716.70     93.27 o 
   2   2  21      123.07      150.29     18.84 o 
   3   2  21     4096.07     4273.91    150.36 o 
   4   2  21      378.56      376.25     21.09 o 
   5   2  21     1251.75     1311.56     67.19 o 
   6   2  21      629.49      624.28     25.40 o 
   7   2  21      601.03      591.39     20.94 o 
   8   2  21       95.54       84.52     15.84 o 
   9   2  21      199.28      187.19     15.89 o 
  10   2  21     1161.56     1160.82     30.98 o 
  11   2  21     1107.04     1153.02     35.09 o 
  12   2  21      527.25      487.85     18.79 o 
  13   2  21     1006.50      965.77     48.75 o 
  14   2  21      145.17      134.37     20.27 o 
  15   2  21      160.04      187.76     23.16 o 
 -16   3  21      777.27      662.62     19.55 o 
 -15   3  21        7.21        3.66     16.59 o 
 -14   3  21        5.34       18.18     18.09 o 
 -13   3  21      384.72      414.19     28.20 o 
 -12   3  21       84.38       73.36     17.05 o 
 -11   3  21       19.08       48.04     18.79 o 
 -10   3  21        4.34        9.74     14.94 o 
  -9   3  21       25.69       22.37     15.48 o 
  -8   3  21      148.48      146.77     16.14 o 
  -7   3  21       13.97        8.32     14.47 o 
  -6   3  21      765.38      709.37     20.10 o 
  -5   3  21      108.21      128.14     16.43 o 
  -4   3  21      318.23      255.92     16.93 o 
  -3   3  21      904.41      944.46     41.81 o 
  -2   3  21      366.09      391.71     17.17 o 
  -1   3  21      138.14      126.67     15.14 o 
   0   3  21       83.63      113.82     15.03 o 
   1   3  21      550.55      606.61     19.90 o 
   2   3  21      332.97      326.73     29.88 o 
   3   3  21        6.90       27.42     18.51 o 
   4   3  21      276.90      313.89     20.80 o 
   5   3  21      381.98      375.48     13.09 o 
   6   3  21      216.55      190.57     15.66 o 
   7   3  21        3.37        7.85     15.10 o 
   8   3  21      677.38      613.11     37.50 o 
   9   3  21      101.61      114.10     18.09 o 
  10   3  21        1.40       -7.81     16.45 o 
  11   3  21      214.93      196.66     19.26 o 
  12   3  21       39.92       55.24     17.85 o 
  13   3  21       12.65        6.67     17.48 o 
  14   3  21      320.68      269.31     22.85 o 
 -15   4  21      522.41      382.74     22.34 o 
 -14   4  21      989.29      893.83     32.13 o 
 -13   4  21       44.97       58.59     28.73 o 
 -12   4  21     1608.98     1631.68     41.35 o 
 -11   4  21       27.43       47.68     19.97 o 
 -10   4  21     1707.20     1863.50     65.38 o 
  -9   4  21      107.85      107.71     25.50 o 
  -8   4  21     1726.05     1615.79     67.59 o 
  -7   4  21      884.90      783.06     31.91 o 
  -6   4  21     2730.04     2767.01     23.98 o 
  -5   4  21      944.11      949.98     19.20 o 
  -4   4  21     2716.24     2719.06     81.19 o 
  -3   4  21      167.21      146.88     15.21 o 
  -2   4  21     2699.89     2698.90     88.88 o 
  -1   4  21     2241.64     2352.14     57.04 o 
   0   4  21      131.98      152.97     24.76 o 
   1   4  21     1861.38     1874.74     19.68 o 
   2   4  21       23.35        8.31     15.53 o 
   3   4  21     1120.08     1167.64     40.85 o 
   4   4  21      440.50      408.84     13.72 o 
   5   4  21     1769.39     1757.85     73.99 o 
   6   4  21       40.17       28.38     16.95 o 
   7   4  21     1097.78     1207.39     29.89 o 
   8   4  21        2.06       14.07     18.75 o 
   9   4  21      145.42      174.15     18.67 o 
  10   4  21      826.67      841.36     34.98 o 
  11   4  21       75.93       79.76     17.38 o 
  12   4  21      726.43      732.19     49.03 o 
  13   4  21      503.39      415.71     58.03 o 
 -13   5  21      416.29      371.30     39.06 o 
 -12   5  21       18.40      -13.39     15.03 o 
 -11   5  21       53.76       53.89     18.43 o 
 -10   5  21        0.60        3.10     20.65 o 
  -9   5  21     1449.87     1556.61     49.06 o 
  -8   5  21        8.73       28.17     16.41 o 
  -7   5  21      689.44      724.49     21.55 o 
  -6   5  21      190.49      189.66     18.76 o 
  -5   5  21      448.58      448.70     28.13 o 
  -4   5  21      141.10      142.96     17.08 o 
  -3   5  21        4.82      -17.21     17.21 o 
  -2   5  21      236.13      256.94     18.33 o 
  -1   5  21      608.76      640.57     21.07 o 
   0   5  21      100.76      108.86     19.55 o 
   1   5  21      192.34      255.99     18.76 o 
   2   5  21      619.96      609.85     37.67 o 
   3   5  21       25.63       31.72     15.24 o 
   4   5  21       72.77      100.90     15.34 o 
   5   5  21       32.40       26.10     14.18 o 
   6   5  21      111.90      106.31     17.10 o 
   7   5  21      351.84      340.04     16.27 o 
   8   5  21       31.16       34.55     14.76 o 
   9   5  21      755.48      700.41     29.00 o 
  10   5  21        8.40        0.43     13.81 o 
  11   5  21      116.49      100.64     16.86 o 
 -10   6  21      172.87      113.47     19.07 o 
  -9   6  21      180.93      190.43     20.95 o 
  -8   6  21        5.52      -13.61     33.71 o 
  -7   6  21       36.63       23.41     19.79 o 
  -6   6  21      252.04      228.68     21.09 o 
  -5   6  21       27.23       37.23     14.88 o 
  -4   6  21      715.21      661.67     18.03 o 
  -3   6  21       60.34       52.22     16.33 o 
  -2   6  21        8.36       26.64     18.28 o 
  -1   6  21       85.75       63.56     19.31 o 
   0   6  21      196.57      189.15     19.04 o 
   1   6  21      446.05      459.61     22.74 o 
   2   6  21        0.21       17.49     15.13 o 
   3   6  21       40.70       45.92     13.87 o 
   4   6  21       67.70       51.87     15.05 o 
   5   6  21      101.88       72.36     16.22 o 
   6   6  21      179.80      160.48     16.76 o 
   7   6  21      360.23      331.35     17.15 o 
   8   6  21       42.38       40.52     13.45 o 
  -4   7  21       32.42       23.57     13.67 o 
  -3   7  21       83.73      142.01     21.24 o 
  -2   7  21        1.97       -8.27     15.57 o 
  -1   7  21       41.83       10.45     14.90 o 
   0   7  21       15.15       16.84     15.58 o 
   1   7  21      778.67      755.97     37.88 o 
   2   7  21      310.51      221.61     23.46 o 
 -16   0  22      419.56      370.57     29.24 o 
 -15   0  22      341.50      307.90     34.08 o 
 -14   0  22       37.91       23.60     28.87 o 
 -13   0  22     2731.21     2880.75    197.56 o 
 -12   0  22      540.64      538.21     25.35 o 
 -11   0  22      390.69      438.29     21.91 o 
 -10   0  22        4.79       -2.81     19.58 o 
  -9   0  22      253.55      267.39     33.81 o 
  -8   0  22      203.79      159.78     18.41 o 
  -7   0  22       78.65       30.90     44.88 o 
  -6   0  22        2.03      -25.37     25.37 o 
  -5   0  22     3859.61     4012.78     55.20 o 
  -4   0  22       10.19       27.15     68.06 o 
  -3   0  22     3325.10     3492.36    214.02 o 
  -2   0  22       13.96       14.01     61.44 o 
  -1   0  22      232.45      293.19     22.08 o 
   0   0  22      477.34      585.93     22.77 o 
   1   0  22      194.57      242.49     35.36 o 
   2   0  22     2549.41     2519.53    169.63 o 
   3   0  22      106.11      146.03     42.02 o 
   4   0  22     1504.73     1438.88    106.14 o 
   5   0  22      116.51      119.07     44.01 o 
   6   0  22     1989.13     2096.35     55.39 o 
   7   0  22      495.69      479.33     28.08 o 
   8   0  22     1719.58     1967.40    138.24 o 
   9   0  22      116.56      111.21     28.66 o 
  10   0  22     2426.70     2353.67     84.41 o 
  11   0  22       52.61       56.47     24.11 o 
  12   0  22      938.11      864.29     44.24 o 
  13   0  22        4.04        1.86     22.45 o 
  14   0  22      591.55      492.38     32.96 o 
 -16   1  22      668.41      562.99     16.92 o 
 -15   1  22      286.68      296.46     26.81 o 
 -14   1  22     1412.45     1546.80     20.76 o 
 -13   1  22        0.25       32.15     19.43 o 
 -12   1  22     1412.91     1519.47     39.86 o 
 -11   1  22      304.98      366.18     21.37 o 
 -10   1  22      166.10      193.01     29.00 o 
  -9   1  22     1179.96     1159.59     58.10 o 
  -8   1  22     1095.23     1135.37     29.73 o 
  -7   1  22      584.47      591.02     32.11 o 
  -6   1  22      207.59      233.39     19.15 o 
  -5   1  22      428.95      422.61     16.95 o 
  -4   1  22        3.53      -18.03     18.03 o 
  -3   1  22      428.44      479.13     17.06 o 
  -2   1  22       18.83       18.67     14.82 o 
  -1   1  22       16.17       16.72     17.95 o 
   0   1  22      276.16      285.54     15.29 o 
   1   1  22     1069.84     1060.81     56.31 o 
   2   1  22     1110.43     1130.36     66.83 o 
   3   1  22      624.40      665.84     29.50 o 
   4   1  22       73.29       79.33     17.90 o 
   5   1  22      932.64     1006.08     33.86 o 
   6   1  22      176.40      185.55     17.88 o 
   7   1  22       84.75       82.41     17.34 o 
   8   1  22      138.68      149.33     17.61 o 
   9   1  22      644.21      630.85     19.61 o 
  10   1  22      537.49      523.89     31.55 o 
  11   1  22        7.30       12.16     16.79 o 
  12   1  22      536.19      448.81     18.39 o 
  13   1  22      173.18      175.03     18.45 o 
  14   1  22      513.80      430.51     24.29 o 
 -16   2  22      240.99      244.57     18.00 o 
 -15   2  22      143.77      152.01     15.44 o 
 -14   2  22      313.52      299.43     18.41 o 
 -13   2  22      400.35      398.16     24.04 o 
 -12   2  22      538.95      586.50     18.82 o 
 -11   2  22      443.01      468.83     19.34 o 
 -10   2  22      149.14      134.43     19.07 o 
  -9   2  22        4.03       -0.82     14.02 o 
  -8   2  22        2.19       32.35     15.24 o 
  -7   2  22      107.86      137.38     22.75 o 
  -6   2  22       16.87        8.39     17.48 o 
  -5   2  22      991.75     1015.43     24.07 o 
  -4   2  22      144.51      149.50     16.33 o 
  -3   2  22       12.89       43.11     17.92 o 
  -2   2  22     1604.05     1572.94     51.05 o 
  -1   2  22      179.97      169.31     15.25 o 
   0   2  22       32.51       53.71     16.76 o 
   1   2  22      739.71      749.34     41.94 o 
   2   2  22      177.94      153.77     18.19 o 
   3   2  22      150.82      144.76     14.84 o 
   4   2  22       65.18       71.46     17.58 o 
   5   2  22      769.81      739.55     23.93 o 
   6   2  22     1094.22     1158.96     51.55 o 
   7   2  22      737.62      674.97     25.85 o 
   8   2  22      950.51     1023.32     42.79 o 
   9   2  22       36.16       15.17     18.86 o 
  10   2  22      168.65      198.35     20.23 o 
  11   2  22        5.37       16.41     20.10 o 
  12   2  22      127.59      110.84     17.26 o 
  13   2  22       21.83       25.01     17.14 o 
 -15   3  22        0.26       -3.13     22.52 o 
 -14   3  22     1042.13     1028.42     93.68 o 
 -13   3  22       67.43       51.77     22.28 o 
 -12   3  22     1173.86     1123.28     62.74 o 
 -11   3  22      218.47      184.03     23.47 o 
 -10   3  22     2219.49     2314.10     25.91 o 
  -9   3  22      329.75      332.12     27.60 o 
  -8   3  22     2490.01     2723.10     76.83 o 
  -7   3  22      373.57      339.23     14.80 o 
  -6   3  22      518.48      521.02     44.14 o 
  -5   3  22     2766.94     2792.74     57.91 o
[truncated: 21,453 more chars]
